# Supplementary material for: Plasticity for axolotl lens regeneration is associated with age‐related changes in gene expression
Source: Regeneration (Oxf). 2014 Oct 12;1(3):47–57. doi: 10.1002/reg2.25 (PMC4895297; doi:10.1002/reg2.25)
Supplement: Supplementary file 1 — Table S1. Microarray gene expression data and statistical analysis. [file REG2-1-47-s001.xlsx]

## Sheet: Microarray raw data
Probe Set ID	3-5cm1_090413_(AMBY_002a520748F).baby.rma-Signal	3-5cm2_090413_(AMBY_002a520748F).baby.rma-Signal	3-5cm3_090413_(AMBY_002a520748F).baby.rma-Signal	baby1_090413_(AMBY_002a520748F).baby.rma-Signal	baby2_090413_(AMBY_002a520748F).baby.rma-Signal	baby3_090413_(AMBY_002a520748F).baby.rma-Signal	ttest	Probeset	Gene_Name	Gene_Sym	Sig	Q	FC
AFFX-BioB-3_at	8.92573	9.20021	8.84482	8.96719	9.04739	8.80523	0.719208	AFFX-BioB-3	#N/A	#N/A	0	0.808832	0.965724
AFFX-BioB-5_at	8.66411	8.84717	8.50102	8.7575	8.74073	8.54372	0.939458	AFFX-BioB-5	#N/A	#N/A	0	0.961778	1.00687
AFFX-BioB-M_at	9.25348	9.50185	9.17251	9.32035	9.39199	9.09062	0.772449	AFFX-BioB-M	#N/A	#N/A	0	0.847769	0.971559
AFFX-BioC-3_at	10.9841	11.1649	10.8449	10.8935	10.9879	10.7636	0.368511	AFFX-BioC-3	#N/A	#N/A	0	0.51209	0.922557
AFFX-BioC-5_at	10.3768	10.6801	10.2727	10.3135	10.4634	10.2197	0.48598	AFFX-BioC-5	#N/A	#N/A	0	0.621124	0.925933
AFFX-BioDn-3_at	12.7578	12.9667	12.7163	12.6089	12.6799	12.5517	0.10622	AFFX-BioDn-3	#N/A	#N/A	0	0.217953	0.870488
AFFX-BioDn-5_at	11.7708	11.9609	11.618	11.6763	11.7575	11.4926	0.329808	AFFX-BioDn-5	#N/A	#N/A	0	0.475449	0.906802
AFFX-CreX-3_at	14.4094	14.4583	14.3133	14.2709	14.2986	14.1985	0.064143	AFFX-CreX-3	#N/A	#N/A	0	0.156215	0.909003
AFFX-CreX-5_at	14.1134	14.2124	13.9644	13.9491	14.0077	13.7835	0.136632	AFFX-CreX-5	#N/A	#N/A	0	0.258803	0.88068
AFFX-DapX-3_at	12.2925	12.7442	12.2141	12.0562	11.5375	11.5475	0.0418081	AFFX-DapX-3	#N/A	#N/A	0	0.119435	0.614207
AFFX-DapX-5_at	9.82247	10.5656	9.61041	9.61971	8.84756	8.822	0.0823876	AFFX-DapX-5	#N/A	#N/A	0	0.183938	0.534753
AFFX-DapX-M_at	11.2021	11.7616	11.0084	11.0763	10.3725	10.3161	0.0920309	AFFX-DapX-M	#N/A	#N/A	0	0.197265	0.600515
AFFX-LysX-3_at	9.15194	9.7179	8.93193	9.10314	8.59399	8.50288	0.152714	AFFX-LysX-3	#N/A	#N/A	0	0.279026	0.690675
AFFX-LysX-5_at	7.80673	8.46131	7.52659	7.83288	7.07205	6.92954	0.172693	AFFX-LysX-5	#N/A	#N/A	0	0.303809	0.635784
AFFX-LysX-M_at	8.00456	8.71793	7.88281	7.87374	7.33433	7.40707	0.110858	AFFX-LysX-M	#N/A	#N/A	0	0.224556	0.631395
AFFX-PheX-3_at	9.0168	9.68918	8.97288	8.96823	8.43272	8.42851	0.107569	AFFX-PheX-3	#N/A	#N/A	0	0.220092	0.652268
AFFX-PheX-5_at	8.37609	9.02543	8.16582	8.2495	7.63823	7.67439	0.114248	AFFX-PheX-5	#N/A	#N/A	0	0.22964	0.6292
AFFX-PheX-M_at	8.78581	9.44806	8.58318	8.62476	8.04124	8.03557	0.102135	AFFX-PheX-M	#N/A	#N/A	0	0.21213	0.613376
AFFX-r2-Bs-dap-3_at	12.622	13.0348	12.4615	12.3826	11.8882	11.7591	0.0533722	AFFX-r2-Bs-dap-3	#N/A	#N/A	0	0.139003	0.617224
AFFX-r2-Bs-dap-5_at	10.3289	11.0356	10.1765	10.0962	9.33625	9.29823	0.0649939	AFFX-r2-Bs-dap-5	#N/A	#N/A	0	0.157257	0.52241
AFFX-r2-Bs-dap-M_at	11.5697	12.1035	11.2984	11.3623	10.7302	10.6465	0.0853767	AFFX-r2-Bs-dap-M	#N/A	#N/A	0	0.188392	0.597021
AFFX-r2-Bs-lys-3_at	8.29251	8.91533	8.05561	8.34164	7.78545	7.66246	0.214406	AFFX-r2-Bs-lys-3	#N/A	#N/A	0	0.353384	0.711384
AFFX-r2-Bs-lys-5_at	8.32098	8.81333	7.89229	8.31744	7.78371	7.61627	0.271724	AFFX-r2-Bs-lys-5	#N/A	#N/A	0	0.416124	0.738981
AFFX-r2-Bs-lys-M_at	7.76272	8.41947	7.43482	7.79503	6.98803	6.84139	0.18426	AFFX-r2-Bs-lys-M	#N/A	#N/A	0	0.317809	0.631046
AFFX-r2-Bs-phe-3_at	9.74372	10.3168	9.52601	9.58644	8.96887	8.81342	0.0910759	AFFX-r2-Bs-phe-3	#N/A	#N/A	0	0.196013	0.599038
AFFX-r2-Bs-phe-5_at	9.2569	10.0634	9.04371	9.07623	8.46397	8.47332	0.113298	AFFX-r2-Bs-phe-5	#N/A	#N/A	0	0.228187	0.58096
AFFX-r2-Bs-phe-M_at	8.82467	9.48515	8.56195	8.65744	8.1274	8.18183	0.134425	AFFX-r2-Bs-phe-M	#N/A	#N/A	0	0.255757	0.643925
AFFX-r2-Bs-thr-3_s_at	10.6848	11.3348	10.6088	10.5089	9.99344	9.95499	0.0719212	AFFX-r2-Bs-thr-3	#N/A	#N/A	0	0.167869	0.605547
AFFX-r2-Bs-thr-5_s_at	8.01625	8.88385	7.6682	8.03699	7.04762	7.14042	0.180132	AFFX-r2-Bs-thr-5	#N/A	#N/A	0	0.312839	0.581926
AFFX-r2-Bs-thr-M_s_at	9.05157	9.70119	8.86163	8.83932	8.14598	8.12698	0.0737812	AFFX-r2-Bs-thr-M	#N/A	#N/A	0	0.170722	0.560957
AFFX-r2-Ec-bioB-3_at	9.17263	9.32649	9.0817	9.30771	9.28714	9.11297	0.67763	AFFX-r2-Ec-bioB-3	#N/A	#N/A	0	0.77918	1.02978
AFFX-r2-Ec-bioB-5_at	8.97878	9.21201	8.61725	9.03878	9.1859	8.87973	0.646413	AFFX-r2-Ec-bioB-5	#N/A	#N/A	0	0.754737	1.07087
AFFX-r2-Ec-bioB-M_at	9.34694	9.52854	9.22326	9.3914	9.40656	9.26026	0.901135	AFFX-r2-Ec-bioB-M	#N/A	#N/A	0	0.935711	0.990681
AFFX-r2-Ec-bioC-3_at	11.5128	11.6957	11.4065	11.3901	11.5224	11.3054	0.282757	AFFX-r2-Ec-bioC-3	#N/A	#N/A	0	0.427735	0.912325
AFFX-r2-Ec-bioC-5_at	11.0977	11.3572	11.0078	11.0578	11.1853	10.9832	0.556956	AFFX-r2-Ec-bioC-5	#N/A	#N/A	0	0.681433	0.946849
AFFX-r2-Ec-bioD-3_at	13.3915	13.5355	13.2977	13.2906	13.3618	13.2334	0.243777	AFFX-r2-Ec-bioD-3	#N/A	#N/A	0	0.38644	0.924685
AFFX-r2-Ec-bioD-5_at	13.0058	13.1337	12.9964	12.9007	12.9248	12.76	0.0550418	AFFX-r2-Ec-bioD-5	#N/A	#N/A	0	0.141897	0.880568
AFFX-r2-P1-cre-3_at	14.7056	14.6893	14.5888	14.5422	14.577	14.4856	0.0543404	AFFX-r2-P1-cre-3	#N/A	#N/A	0	0.140649	0.916189
AFFX-r2-P1-cre-5_at	14.5647	14.5861	14.4865	14.3978	14.4666	14.3636	0.0333503	AFFX-r2-P1-cre-5	#N/A	#N/A	0	0.102995	0.909749
AFFX-ThrX-3_at	10.1378	10.8492	10.0665	10.021	9.51139	9.44968	0.0953502	AFFX-ThrX-3	#N/A	#N/A	0	0.202221	0.619643
AFFX-ThrX-5_at	7.42196	8.37083	7.14232	7.4674	6.58828	6.58033	0.185089	AFFX-ThrX-5	#N/A	#N/A	0	0.318829	0.587896
AFFX-ThrX-M_at	8.57205	9.28506	8.33434	8.4666	7.63559	7.72572	0.112923	AFFX-ThrX-M	#N/A	#N/A	0	0.227775	0.579207
AFFX-TrpnX-3_at	2.84745	2.95148	2.8782	2.91481	3.04048	2.97507	0.152933	AFFX-TrpnX-3	#N/A	#N/A	0	0.279324	1.06025
AFFX-TrpnX-5_at	3.24842	3.15912	3.27232	3.20626	3.32783	3.54206	0.310032	AFFX-TrpnX-5	#N/A	#N/A	0	0.455476	1.09589
AFFX-TrpnX-M_at	3.37888	3.28414	3.3677	3.35548	3.49926	3.32698	0.46807	AFFX-TrpnX-M	#N/A	#N/A	0	0.604582	1.0355
axo00001-f_at	6.63821	6.15314	5.77154	4.31079	4.32438	4.7286	0.00820719	axo00001-f	alpha-2-macroglobulin precursor [Homo sapiens]	A2M	1	0.0465012	0.300817
axo00002-f_at	4.09228	4.00855	3.90799	4.82879	4.18897	4.47936	0.105829	axo00002-f	alpha-2-macroglobulin precursor [Homo sapiens]	A2M	0	0.217286	1.41039
axo00003-r_at	4.34262	5.45708	4.74892	4.19862	4.03164	3.90237	0.123898	axo00003-r	alpha-2-macroglobulin precursor [Homo sapiens]	A2M	0	0.241658	0.572231
axo00004-r_at	3.95764	4.80029	4.12076	4.4033	4.04972	3.97484	0.640199	axo00004-r	alpha-2-macroglobulin precursor [Homo sapiens]	A2M	0	0.749356	0.901078
axo00006-f_at	9.30089	8.76981	8.21225	5.78005	5.95924	5.8756	0.0100847	axo00006-f	alpha-2-macroglobulin precursor [Homo sapiens]	A2M	0	0.052057	0.134964
axo00008-f_at	9.09045	9.3109	9.44605	9.78013	9.98238	9.93403	0.0119056	axo00008-f	adenylosuccinate lyase isoform a [Homo sapiens]	ADSL	0	0.0569066	1.53303
axo00009-r_at	3.75053	3.72094	3.65679	3.55029	3.48976	3.67417	0.10915	axo00009-r	hexokinase 1 isoform HKI [Homo sapiens]	HK1	0	0.222307	0.90877
axo00011-f_at	7.97265	8.25672	8.33689	9.08327	8.55172	8.97666	0.0312615	axo00011-f	sterol-C5-desaturase [Homo sapiens]	SC5DL	0	0.0989799	1.60414
axo00012-r_at	9.39269	9.27018	8.73373	9.07579	9.2654	9.29681	0.736704	axo00012-r	tumor protein p53 inducible nuclear protein 1 isoform a [Homo sapiens]	TP53INP1	0	0.822108	1.05736
axo00013-f_at	4.21909	3.94629	4.31606	5.4708	4.76284	4.96343	0.0314435	axo00013-f	caspase 1 isoform gamma precursor [Homo sapiens]	CASP1	0	0.0993368	1.87282
axo00014-r_at	9.50841	9.51106	9.33288	9.40897	9.2986	9.49629	0.579315	axo00014-r	vacuolar protein sorting 13A isoform A [Homo sapiens]	VPS13A	0	0.700762	0.966273
axo00015-f_at	3.3442	3.33408	3.25139	3.25497	3.13201	3.23886	0.109949	axo00015-f	CDC14 homolog A isoform 3 [Homo sapiens]	CDC14A	0	0.223323	0.932206
axo00017-f_at	9.64881	9.61056	9.57991	10.4319	10.3047	10.6157	0.00886479	axo00017-f	hypothetical protein LOC91689 [Homo sapiens]	C22orf32	1	0.0484104	1.78716
axo00018-f_at	7.48025	7.55822	7.65817	8.455	8.40032	8.59983	0.000344003	axo00018-f	centromere protein L isoform 2 [Homo sapiens]	CENPL	1	0.0131573	1.89146
axo00019-f_at	5.37809	5.57289	5.48813	6.3417	6.08711	6.31049	0.00222481	axo00019-f	caspase 7 isoform delta [Homo sapiens]	CASP7	1	0.0253398	1.70141
axo00020-f_at	3.16119	3.02065	3.31228	3.39176	3.52641	3.23489	0.138932	axo00020-f	caspase 7 isoform delta [Homo sapiens]	CASP7	0	0.261556	1.16445
axo00021-f_at	5.03688	5.4313	5.29258	4.79003	4.74803	4.86388	0.0497669	axo00021-f	regulator of G-protein signalling 8 isoform 1 [Homo sapiens]	RGS8	0	0.132606	0.730554
axo00022-f_at	7.89195	7.76681	7.54032	8.36615	8.32809	8.27399	0.0232346	axo00022-f	c-K-ras2 protein isoform a precursor [Homo sapiens]	KRAS	0	0.0826485	1.50495
axo00024-r_at	3.96147	3.62896	3.64032	4.07347	3.583	3.65936	0.887722	axo00024-r	AAT1-alpha [Homo sapiens]	C3orf15	0	0.927588	1.01985
axo00026-f_at	3.82334	4.02707	3.64876	3.97991	4.0443	3.88359	0.343008	axo00026-f	breast cancer metastasis suppressor 1 isoform 2 [Homo sapiens]	BRMS1	0	0.487963	1.09901
axo00028-f_at	11.25	11.2051	10.784	11.4169	10.8529	11.1271	0.823053	axo00028-f	type IV collagen alpha 5 isoform 2 precursor [Homo sapiens]	COL4A5	0	0.883886	1.03715
axo00029-f_at	4.27629	4.19295	4.13851	4.11694	4.40051	4.48937	0.360219	axo00029-f	molecule interacting with Rab13 [Homo sapiens]	MICALL1	0	0.504232	1.09659
axo00030-f_at	3.39305	3.49377	3.5375	3.65288	3.95137	3.57022	0.152361	axo00030-f	FH2 domain containing 1 [Homo sapiens]	FHDC1	0	0.278533	1.18925
axo00031-f_at	7.72838	7.56049	7.24054	7.22535	7.09977	7.25871	0.148243	axo00031-f	tetratricopeptide repeat, ankyrin repeat and coiled-coil containing 1 isoform 1 [Homo sapiens]	TANC1	0	0.273571	0.803745
axo00032-f_at	6.61152	6.88614	6.95427	7.23665	7.2717	7.51601	0.0196176	axo00032-f	hypothetical protein LOC85459 [Homo sapiens]	KIAA1731	0	0.0752475	1.43808
axo00033-f_at	9.54856	9.15683	9.02438	8.85524	8.28163	8.37424	0.0364218	axo00033-f	tankyrase 1-binding protein 1 [Homo sapiens]	TNKS1BP1	0	0.109108	0.598926
axo00034-f_at	3.41336	3.69979	3.39667	3.39667	3.3724	3.40369	0.371645	axo00034-f	tankyrase 1-binding protein 1 [Homo sapiens]	TNKS1BP1	0	0.514984	0.925079
axo00035-f_at	4.0787	4.0787	4.09433	3.80586	4.08268	3.96897	0.243168	axo00035-f	inositol 1,4,5-triphosphate receptor interacting protein [Homo sapiens]	ITPRIP	0	0.385932	0.912939
axo00036-f_at	3.67951	3.65232	3.71095	3.72144	3.80107	3.64587	0.456356	axo00036-f	sodium channel associated protein 2 isoform a [Homo sapiens]	LRRCC1	0	0.594424	1.02944
axo00037-f_at	3.52828	3.47192	3.63227	3.57918	3.7929	3.63033	0.203366	axo00037-f	doublecortin-like kinase 3 [Homo sapiens]	DCLK3	0	0.340838	1.08924
axo00042-f_at	8.73867	8.9072	8.85044	9.01586	9.21767	8.99955	0.0520617	axo00042-f	dedicator of cytokinesis 7 [Homo sapiens]	DOCK7	0	0.136671	1.18558
axo00043-f_at	3.17614	3.31237	3.21034	3.35082	3.31237	3.27603	0.180717	axo00043-f	dedicator of cytokinesis 7 [Homo sapiens]	DOCK7	0	0.313341	1.05711
axo00044-f_at	13.726	13.6621	13.7699	13.9992	14.0219	14.0976	0.00177952	axo00044-f	ribosomal protein S14 [Homo sapiens]	RPS14	1	0.0230088	1.24858
axo00045-f_at	4.32341	4.35774	4.30112	4.15467	4.5523	4.61327	0.515994	axo00045-f	mitochondrial carrier triple repeat 1 [Homo sapiens]	MCART1	0	0.646522	1.08122
axo00046-f_at	4.27287	4.2744	4.6176	4.5412	4.39861	4.43182	0.619195	axo00046-f	leucine rich repeat containing 46 [Homo sapiens]	LRRC46	0	0.733795	1.04893
axo00047-f_at	7.5159	7.69086	7.59571	8.00847	7.93274	8.1907	0.0120367	axo00047-f	zinc finger protein 622 [Homo sapiens]	ZNF622	0	0.057166	1.35956
axo00048-r_at	4.12889	4.31461	4.32249	4.28825	4.49727	4.04583	0.890399	axo00048-r	armadillo repeat containing 6 [Homo sapiens]	ARMC6	0	0.929224	1.01522
axo00050-r_at	9.47615	9.38942	9.55903	9.69935	9.69033	9.98351	0.0618626	axo00050-r	IMP4, U3 small nucleolar ribonucleoprotein, homolog [Homo sapiens]	IMP4	0	0.152642	1.24504
axo00051-f_at	7.7274	7.9176	8.08034	9.51993	9.61275	9.72139	0.000513211	axo00051-f	sarcoma antigen NY-SAR-48 isoform a [Homo sapiens]	HAUS8	1	0.0146382	3.27066
axo00052-r_at	7.88171	7.60954	7.72217	8.25699	8.12975	8.37201	0.00844735	axo00052-r	hypothetical protein MGC9084 [Homo sapiens]	C1orf156	1	0.047275	1.42911
axo00053-f_at	4.37137	4.25117	4.67484	4.49448	4.45666	4.45657	0.798436	axo00053-f	per1-like domain containing 1 [Homo sapiens]	PGAP3	0	0.866533	1.02582
axo00054-f_at	7.42314	7.46781	7.27549	6.91785	7.31605	6.91021	0.110643	axo00054-f	DIX domain containing 1 isoform b [Homo sapiens]	DIXDC1	0	0.224257	0.789616
axo00056-r_at	5.45539	4.98332	5.13303	5.20184	4.92844	4.70524	0.287252	axo00056-r	KIAA1737 protein [Homo sapiens]	KIAA1737	0	0.43245	0.843578
axo00057-f_at	5.42539	5.44077	5.75749	5.3549	5.15196	5.07843	0.0681374	axo00057-f	CUG triplet repeat, RNA binding protein 2 isoform 3 [Homo sapiens]	CUGBP2	0	0.161821	0.786697
axo00058-f_at	4.44625	4.82161	4.76921	4.06296	4.47585	4.12629	0.0587153	axo00058-f	cortactin binding protein 2 [Homo sapiens]	CTTNBP2	0	0.147856	0.728337
axo00060-f_at	7.44452	7.50935	7.42172	7.32177	7.75398	7.16267	0.820973	axo00060-f	cortactin binding protein 2 [Homo sapiens]	CTTNBP2	0	0.882644	0.968804
axo00062-f_at	4.74157	4.61385	4.43272	4.98216	4.70225	4.74046	0.165651	axo00062-f	calmodulin-like 4 isoform 1 [Homo sapiens]	CALML4	0	0.295012	1.15849
axo00063-f_at	4.27629	4.15609	4.05533	4.37853	3.9544	4.29617	0.766634	axo00063-f	hypothetical protein LOC89853 isoform 1 [Homo sapiens]	FAM125B	0	0.843785	1.03321
axo00064-r_x_at	10.3513	3.88366	3.80028	12.1367	11.0268	12.0168	0.115437	axo00064-r	keratin 71 [Homo sapiens]	KRT71	0	0.231059	52.5284
axo00065-r_x_at	11.3205	5.13929	4.69455	12.5088	11.3681	12.4095	0.13866	axo00065-r	keratin 71 [Homo sapiens]	KRT71	0	0.26129	32.9921
axo00066-f_at	6.36187	6.41828	6.37948	6.44701	6.51848	6.19579	0.996055	axo00066-f	ATP-binding cassette, sub-family C, member 10 [Homo sapiens]	ABCC10	0	0.997147	1.00038
axo00068-f_at	8.76414	8.44044	8.93177	9.25329	9.30282	9.42727	0.0384226	axo00068-f	inosine triphosphatase isoform a [Homo sapiens]	ITPA	0	0.112961	1.53228
axo00069-r_at	5.65701	5.39076	5.65005	5.10962	5.22355	5.15998	0.0319678	axo00069-r	membrane metallo-endopeptidase-like 1 [Homo sapiens]	MMEL1	0	0.100393	0.757042
axo00070-f_at	4.76997	4.72478	4.53529	4.90317	4.84835	4.58883	0.443514	axo00070-f	cell division cycle 2-like 1 (PITSLRE proteins) isoform 5 [Homo sapiens]	CDC2L1	0	0.583067	1.07433
axo00071-f_at	3.8369	3.76688	3.91083	3.73654	3.90963	3.9788	0.686526	axo00071-f	cell division cycle 2-like 1 (PITSLRE proteins) isoform 8 [Homo sapiens]	CDC2L1	0	0.785585	1.02582
axo00072-r_at	4.05501	3.93799	3.83555	3.98936	4.01155	3.83536	0.97708	axo00072-r	kelch-like 13 [Homo sapiens]	KLHL13	0	0.985522	1.00179
axo00074-r_at	4.12628	4.09157	4.31853	4.21745	4.09589	4.05501	0.553651	axo00074-r	bruno-like 4, RNA binding protein isoform 3 [Homo sapiens]	BRUNOL4	0	0.678589	0.96192
axo00075-r_at	9.48701	9.59186	9.48588	9.0721	8.90687	8.89576	0.00235967	axo00075-r	hexokinase 1 isoform HKI-ta/tb [Homo sapiens]	HK1	1	0.0258636	0.676734
axo00076-f_at	3.65818	3.53375	3.53109	3.79872	3.6456	3.66594	0.114118	axo00076-f	transcriptional regulating factor 1 [Homo sapiens]	TRERF1	0	0.229469	1.0936
axo00078-f_at	3.65936	4.01549	4.08861	4.237	4.49686	4.03926	0.147009	axo00078-f	selenoprotein I [Homo sapiens]	SELI	0	0.271868	1.26274
axo00079-f_at	4.17936	4.14799	4.27117	4.4347	4.25932	4.24581	0.200038	axo00079-f	F-box only protein 24 isoform 1 [Homo sapiens]	FBXO24	0	0.336807	1.08205
axo00080-r_at	3.96155	4.15095	4.01327	3.92116	3.86852	4.08901	0.399991	axo00080-r	dispatched B [Homo sapiens]	DISP2	0	0.542214	0.944511
axo00081-f_at	6.89126	7.22552	7.22343	7.33243	7.44321	7.04467	0.381013	axo00081-f	tubulin polyglutamylase complex subunit 1 [Homo sapiens]	C19orf20	0	0.524095	1.11731
axo00082-f_at	4.7608	4.8566	4.64252	4.65813	4.69125	4.49371	0.185389	axo00082-f	Rho GTPase activating protein 18 [Homo sapiens]	ARHGAP18	0	0.319209	0.908183
axo00083-f_at	7.75751	7.90913	8.05683	7.12482	7.22583	7.28389	0.00534436	axo00083-f	Rho GTPase activating protein 18 [Homo sapiens]	ARHGAP18	1	0.0373139	0.61715
axo00084-f_at	4.77879	4.84029	4.87144	4.86263	4.70681	4.50987	0.309985	axo00084-f	cell division cycle 2-like 2 isoform 4 [Homo sapiens]	CDC2L2	0	0.455506	0.909362
axo00085-f_at	11.0118	11.0156	10.9082	10.0488	10.0103	10.011	0.000422113	axo00085-f	F-box and leucine-rich repeat protein 5 isoform 2 [Homo sapiens]	FBXL5	1	0.0138046	0.515795
axo00086-f_at	4.4318	4.72994	4.51907	4.4898	4.21461	4.544	0.346986	axo00086-f	mitofusin 1 [Homo sapiens]	MFN1	0	0.491707	0.904922
axo00087-r_at	3.59903	3.68433	3.63115	3.98063	3.76872	3.80781	0.0665322	axo00087-r	bruno-like 4, RNA binding protein isoform 4 [Homo sapiens]	BRUNOL4	0	0.159404	1.16008
axo00088-f_at	5.89738	6.22657	6.04613	5.13734	5.61047	5.87447	0.124454	axo00088-f	SYS1 Golgi-localized integral membrane protein homolog isoform a [Homo sapiens]	SYS1	0	0.242508	0.69934
axo00090-r_at	8.08586	8.24641	8.26276	8.10953	8.23356	8.26477	0.95658	axo00090-r	integrator complex subunit 4 [Homo sapiens]	INTS4	0	0.972465	1.00297
axo00092-f_at	6.41259	6.1914	6.12064	6.5453	6.68332	6.74181	0.0222644	axo00092-f	p53-related protein kinase [Homo sapiens]	TP53RK	0	0.0808589	1.33355
axo00094-f_at	4.51356	4.35159	4.43804	4.42872	4.70185	4.45992	0.399575	axo00094-f	la related protein isoform 2 [Homo sapiens]	LARP1	0	0.54176	1.06863
axo00095-f_at	3.9706	4.35702	4.23567	4.31305	4.13811	4.3622	0.571483	axo00095-f	la related protein isoform 2 [Homo sapiens]	LARP1	0	0.694341	1.05948
axo00096-f_at	8.80093	8.97401	9.17436	9.90506	9.94672	10.1368	0.00253263	axo00096-f	ribosomal protein L34 [Homo sapiens]	RPL34	1	0.0266119	2.01824
axo00097-f_at	3.94319	4.01832	4.32341	3.5842	3.80784	3.85913	0.0806577	axo00097-f	coiled-coil domain containing 120 [Homo sapiens]	CCDC120	0	0.181367	0.787536
axo00098-f_at	8.27689	8.80607	8.04185	8.27854	7.56044	7.94147	0.218356	axo00098-f	type IV alpha 6 collagen isoform B precursor [Homo sapiens]	COL4A6	0	0.357721	0.732998
axo00099-f_at	3.57104	3.24455	3.32092	3.35642	3.35041	3.3518	0.81697	axo00099-f	F-box and WD repeat domain containing 11 isoform B [Homo sapiens]	FBXW11	0	0.879706	0.982165
axo00100-f_at	2.94926	3.16547	3.0291	2.97681	2.97681	2.94361	0.321814	axo00100-f	bromodomain and WD repeat domain containing 1 isoform B [Homo sapiens]	BRWD1	0	0.467247	0.944619
axo00101-f_at	7.25676	7.15374	7.2257	7.60628	7.64434	7.85366	0.0140584	axo00101-f	WD repeat domain 4 protein [Homo sapiens]	WDR4	0	0.0624542	1.40382
axo00102-f_at	6.00998	6.14475	6.28139	6.69992	6.41893	6.39337	0.0488367	axo00102-f	ATP-binding cassette, sub-family F, member 1 isoform a [Homo sapiens]	ABCF1	0	0.13126	1.28227
axo00103-f_at	3.37409	3.57875	3.59523	3.46239	3.41223	3.52613	0.578078	axo00103-f	cyclin B3 isoform 1 [Homo sapiens]	CCNB3	0	0.69973	0.966538
axo00104-r_at	4.2575	4.6707	5.08657	5.29218	5.26411	5.14222	0.139122	axo00104-r	cell division cycle 42 isoform 2 [Homo sapiens]	CDC42	0	0.261792	1.47555
axo00105-f_at	11.7981	11.8282	11.654	11.6689	11.5808	11.6465	0.124745	axo00105-f	cell division cycle 42 isoform 2 [Homo sapiens]	CDC42	0	0.242933	0.915061
axo00106-r_at	5.49164	5.70264	5.50584	6.05173	5.87056	5.72309	0.0603989	axo00106-r	CTD (carboxy-terminal domain, RNA polymerase II, polypeptide A) phosphatase, subunit 1 isoform FCP1b [Homo sapiens]	CTDP1	0	0.150454	1.24409
axo00107-r_at	3.72921	3.73535	3.72756	3.72921	3.7186	3.72921	0.31124	axo00107-r	NEDD4 binding protein 2-like 1 isoform 1 [Homo sapiens]	N4BP2L1	0	0.456815	0.996519
axo00108-f_at	9.74628	9.75996	9.93442	10.5334	10.4749	10.5826	0.0018657	axo00108-f	WD repeat domain 5 [Homo sapiens]	WDR5	1	0.0234585	1.64346
axo00109-r_at	5.51993	5.00059	5.04013	4.22253	4.52802	4.77135	0.0420977	axo00109-r	WD repeat domain 5 [Homo sapiens]	WDR5	0	0.119921	0.624346
axo00110-f_at	7.06313	7.39253	7.03634	7.57967	7.38336	7.34748	0.127104	axo00110-f	hypothetical protein LOC116843 [Homo sapiens]	C6orf192	0	0.245953	1.20818
axo00112-f_at	4.80707	5.13448	4.82273	4.87942	4.74119	4.93492	0.605158	axo00112-f	rabconnectin-3 beta isoform 2 [Homo sapiens]	WDR7	0	0.72262	0.952914
axo00114-f_at	10.4935	10.383	10.1291	10.0469	9.78507	9.89788	0.037529	axo00114-f	secretory carrier membrane protein 3 isoform 2 [Homo sapiens]	SCAMP3	0	0.111312	0.744697
axo00116-f_at	3.89293	4.06278	4.27002	3.89296	3.92643	4.04988	0.397972	axo00116-f	obscurin, cytoskeletal calmodulin and titin-interacting RhoGEF isoform a [Homo sapiens]	OBSCN	0	0.540133	0.920939
axo00118-f_at	6.52355	6.76434	6.86205	7.45048	7.63638	7.62426	0.00398571	axo00118-f	WD repeat domain 34 [Homo sapiens]	WDR34	1	0.0325867	1.80716
axo00119-f_at	3.33321	3.31905	3.55669	3.36288	3.62229	3.58756	0.339832	axo00119-f	proteasome (prosome, macropain) subunit, alpha type, 8 isoform 2 [Homo sapiens]	PSMA8	0	0.484956	1.08769
axo00120-f_at	7.88814	7.9934	8.06654	8.5061	8.62775	8.62996	0.000998549	axo00120-f	cob(I)alamin adenosyltransferase precursor [Homo sapiens]	MMAB	1	0.0178706	1.52123
axo00121-r_at	9.7928	9.66074	9.30175	9.38964	9.5561	9.3	0.37896	axo00121-r	elastin microfibril interfacer 3 [Homo sapiens]	EMILIN3	0	0.52213	0.888933
axo00123-f_at	4.3011	4.39485	4.40949	4.32183	4.15534	4.2232	0.0918776	axo00123-f	guanine nucleotide binding protein (G protein), gamma 7 [Homo sapiens]	GNG7	0	0.197063	0.910654
axo00124-f_at	9.39824	9.38979	9.40225	9.22324	9.22686	9.37257	0.129572	axo00124-f	coiled-coil domain containing 97 [Homo sapiens]	CCDC97	0	0.249406	0.918572
axo00125-r_at	7.90224	8.18124	8.05512	7.5243	7.72892	7.70086	0.0203668	axo00125-r	coiled-coil domain containing 16 [Homo sapiens]	ZNF830	0	0.0770614	0.760576
axo00126-f_at	4.57994	4.28707	4.40497	4.34568	4.44584	4.46883	0.969643	axo00126-f	RFT1 homolog [Homo sapiens]	RFT1	0	0.981175	0.997319
axo00127-f_at	6.91319	6.89758	6.85206	6.56547	6.69616	6.87887	0.191563	axo00127-f	zinc finger protein 300 [Homo sapiens]	ZNF300	0	0.326701	0.886315
axo00128-f_at	5.88986	6.06076	5.87437	5.39471	5.80276	5.4335	0.0742834	axo00128-f	zinc finger protein 300 [Homo sapiens]	ZNF300	0	0.171489	0.758905
axo00131-r_at	5.36629	5.57416	5.70023	5.50713	5.91919	5.84555	0.262992	axo00131-r	zinc finger protein 300 [Homo sapiens]	ZNF300	0	0.406848	1.15701
axo00132-f_at	4.78317	5.19913	4.66786	4.69458	4.78795	4.68891	0.427873	axo00132-f	zinc finger protein 300 [Homo sapiens]	ZNF300	0	0.568759	0.895289
axo00137-f_at	6.28279	6.2766	6.1384	6.14721	6.1821	6.42843	0.854577	axo00137-f	zinc finger protein 300 [Homo sapiens]	ZNF300	0	0.905249	1.01395
axo00140-f_at	4.45353	5.22811	4.8024	4.86338	4.69637	4.68452	0.759185	axo00140-f	zinc finger protein 300 [Homo sapiens]	ZNF300	0	0.838712	0.946109
axo00141-f_at	6.35453	6.56084	6.56436	6.26102	6.56226	6.35909	0.431115	axo00141-f	zinc finger protein 300 [Homo sapiens]	ZNF300	0	0.571707	0.9336
axo00142-r_at	5.22899	5.51473	5.15341	3.92482	4.19931	3.6692	0.00275596	axo00142-r	zinc finger protein 300 [Homo sapiens]	ZNF300	1	0.0274911	0.387446
axo00144-f_at	3.42293	3.17048	3.37619	3.72162	3.26607	3.11365	0.840522	axo00144-f	zinc finger protein 300 [Homo sapiens]	ZNF300	0	0.896128	1.0309
axo00145-f_at	6.26701	6.08098	6.16485	5.58826	5.58101	5.56565	0.00742192	axo00145-f	zinc finger protein 300 [Homo sapiens]	ZNF300	1	0.0438459	0.663128
axo00146-f_at	4.24441	3.70179	3.7901	3.86003	4.10474	3.96654	0.747675	axo00146-f	RCSD domain containing 1 [Homo sapiens]	RCSD1	0	0.829924	1.04609
axo00148-f_at	3.98359	4.21917	3.88271	4.04572	4.33677	4.09408	0.387293	axo00148-f	TRAF-interacting protein with a forkhead-associated domain [Homo sapiens]	TIFA	0	0.530264	1.09457
axo00149-r_at	6.15211	6.23025	5.97837	6.22966	5.95325	5.88293	0.494237	axo00149-r	hypothetical protein LOC92667 [Homo sapiens]	C20orf72	0	0.628118	0.934137
axo00150-r_at	4.69827	4.66878	5.86116	3.93901	4.2954	3.9207	0.110247	axo00150-r	Golli-mbp isoform 1 [Homo sapiens]	MBP	0	0.223771	0.491627
axo00151-r_at	3.66689	3.62496	3.78206	3.65346	3.71047	3.74652	0.835847	axo00151-r	Golli-mbp isoform 1 [Homo sapiens]	MBP	0	0.893041	1.00848
axo00152-r_at	3.09488	3.26173	3.26631	3.29847	3.32399	3.39369	0.130956	axo00152-r	voltage gated channel like 1 [Homo sapiens]	NALCN	0	0.251012	1.09511
axo00153-f_at	3.47792	4.03527	3.53889	3.64183	3.42419	4.0157	0.97001	axo00153-f	syntaxin 1B [Homo sapiens]	STX1B	0	0.981349	1.00687
axo00155-f_at	5.31244	5.47212	5.34058	5.53987	5.36659	5.2579	0.899341	axo00155-f	vacuolar protein sorting 26 homolog B [Homo sapiens]	VPS26B	0	0.934718	1.0091
axo00158-f_at	8.77403	8.79427	9.03896	8.81213	8.94216	8.90997	0.853093	axo00158-f	mediator complex subunit 8 isoform 3 [Homo sapiens]	MED8	0	0.904536	1.01326
axo00159-f_at	4.12687	4.08294	4.38499	4.4489	4.46241	4.14281	0.337959	axo00159-f	c-Mpl binding protein isoform a [Homo sapiens]	LARP4	0	0.483384	1.11196
axo00160-f_at	4.69964	4.56138	4.6296	5.15359	4.66487	5.12712	0.150216	axo00160-f	c-Mpl binding protein isoform a [Homo sapiens]	LARP4	0	0.275918	1.27602
axo00161-f_at	7.18452	6.16983	6.20671	8.73138	6.87683	8.18112	0.107976	axo00161-f	MAL2 proteolipid protein [Homo sapiens]	MAL2	0	0.220633	2.65631
axo00162-f_at	3.50898	3.28029	4.01002	3.5842	3.49365	3.33321	0.617419	axo00162-f	peptidoglycan recognition protein 2 precursor [Homo sapiens]	PGLYRP2	0	0.73247	0.914206
axo00163-f_at	4.00771	3.84763	3.96055	4.15494	3.85619	3.96886	0.618738	axo00163-f	polycystin 1-like 2 isoform a [Homo sapiens]	PKD1L2	0	0.733384	1.03864
axo00164-f_at	3.58791	3.84344	3.59926	3.51933	3.46382	3.48563	0.149235	axo00164-f	XK, Kell blood group complex subunit-related family, member 4 [Homo sapiens]	XKR4	0	0.274619	0.878262
axo00165-f_at	3.28187	3.34366	3.25381	3.27339	3.36433	3.32338	0.506077	axo00165-f	LKB1 interacting protein [Homo sapiens]	STK11IP	0	0.638238	1.01907
axo00166-f_at	4.02319	4.00771	3.89187	3.96288	3.98572	3.83536	0.50074	axo00166-f	casein kinase 1, alpha 1 isoform 1 [Homo sapiens]	CSNK1A1	0	0.633577	0.968438
axo00167-f_at	8.69689	8.78391	8.69038	8.78938	8.92178	8.83123	0.0702433	axo00167-f	tubulin, gamma complex associated protein 5 isoform a [Homo sapiens]	TUBGCP5	0	0.16524	1.08955
axo00168-r_at	3.64137	3.82705	3.59995	3.87412	3.70418	3.65969	0.586292	axo00168-r	kelch-like 32 [Homo sapiens]	KLHL32	0	0.706732	1.03997
axo00170-r_at	8.5152	8.49315	8.33043	7.82565	8.1672	7.86744	0.0261514	axo00170-r	formin-like 2 [Homo sapiens]	FMNL2	0	0.0887625	0.710629
axo00171-f_at	3.18435	3.19142	3.42912	3.30129	3.31839	3.52439	0.35398	axo00171-f	leucine rich repeat containing 62 [Homo sapiens]	ELFN2	0	0.498312	1.08152
axo00172-f_at	4.14661	4.21604	4.23367	4.27618	4.42479	4.19224	0.281027	axo00172-f	transmembrane protein 132B [Homo sapiens]	TMEM132B	0	0.425888	1.07101
axo00173-f_at	8.61043	8.36353	8.00305	7.80005	7.85635	7.59322	0.0645208	axo00173-f	pleckstrin homology domain containing, family G (with RhoGef domain) member 4B [Homo sapiens]	PLEKHG4B	0	0.156755	0.670916
axo00175-f_at	4.07922	4.07332	3.87851	4.97066	4.73053	5.08144	0.00321093	axo00175-f	establishment of cohesion 1 homolog 1 [Homo sapiens]	ESCO1	1	0.0293204	1.88844
axo00176-f_at	4.49448	4.52863	4.5779	4.22746	3.91503	4.28907	0.0723363	axo00176-f	transmembrane protein 200A [Homo sapiens]	TMEM200A	0	0.168525	0.763227
axo00177-f_at	4.07711	4.04436	4.35236	4.36875	4.21477	4.29618	0.302404	axo00177-f	ring finger protein 157 [Homo sapiens]	RNF157	0	0.448006	1.09831
axo00178-f_at	6.22247	5.87102	6.29534	4.98762	5.1703	5.07492	0.00773129	axo00178-f	UDP-N-acetyl-alpha-D-galactosamine:polypeptide N-acetylgalactosaminyltransferase 13 [Homo sapiens]	GALNT13	1	0.0448165	0.4823
axo00180-f_at	8.07933	7.48662	7.95926	9.96887	9.06358	9.62697	0.00826777	axo00180-f	hexokinase 2 [Homo sapiens]	HK2	1	0.0466339	3.27479
axo00182-r_at	11.5486	11.6905	11.7248	11.6631	11.665	11.7371	0.611186	axo00182-r	adenosine deaminase, RNA-specific isoform d [Homo sapiens]	ADAR	0	0.72718	1.02367
axo00188-r_at	7.34502	8.15306	8.11283	7.62778	7.62549	7.39498	0.346851	axo00188-r	SCAN domain containing 3 [Homo sapiens]	SCAND3	0	0.491619	0.800577
axo00189-r_at	8.43931	8.52579	8.4224	7.75309	7.81386	7.86941	0.000152543	axo00189-r	rhophilin 1 [Homo sapiens]	RHPN1	1	0.0114294	0.637111
axo00190-f_at	4.576	4.48742	4.66465	4.70375	4.73543	4.54793	0.327436	axo00190-f	rhophilin 1 [Homo sapiens]	RHPN1	0	0.473016	1.06168
axo00191-f_at	3.78539	3.67443	3.83418	3.91204	3.63402	3.44403	0.541758	axo00191-f	leukocyte receptor cluster member 8 [Homo sapiens]	LENG8	0	0.668623	0.93219
axo00192-r_at	7.85558	8.32599	7.98198	6.57166	6.70892	6.87023	0.00267556	axo00192-r	transmembrane protein 123 precursor [Homo sapiens]	TMEM123	1	0.0272717	0.395684
axo00193-r_at	9.52719	9.51165	9.3947	9.88322	10.0692	9.97177	0.00234201	axo00193-r	5'-nucleotidase, cytosolic III-like [Homo sapiens]	NT5C3L	1	0.0258109	1.41118
axo00194-f_at	9.12364	9.24593	8.90376	9.30567	9.26386	9.37727	0.143952	axo00194-f	autophagy-related cysteine endopeptidase 2 isoform a [Homo sapiens]	ATG4A	0	0.268066	1.16836
axo00195-f_at	3.76517	3.5842	3.51087	3.41417	3.54175	3.42654	0.158421	axo00195-f	protein-L-isoaspartate (D-aspartate) O-methyltransferase domain containing 1 [Homo sapiens]	PCMTD1	0	0.285967	0.895484
axo00196-r_at	6.95899	7.29791	6.97553	7.31689	7.43825	7.56351	0.0606995	axo00196-r	leucine rich repeat containing 42 [Homo sapiens]	LRRC42	0	0.150941	1.28527
axo00197-r_at	5.88387	5.83445	5.67242	4.96294	5.02038	5.19332	0.0014712	axo00197-r	guanylate binding protein 4 [Homo sapiens]	GBP4	1	0.0210261	0.599554
axo00199-f_at	4.41491	4.60369	4.49448	4.3753	4.21567	4.59702	0.445944	axo00199-f	WD repeat and FYVE domain containing 2 [Homo sapiens]	WDFY2	0	0.585341	0.927641
axo00202-r_at	9.92425	9.94909	9.93461	10.0488	10.1007	10.0066	0.0431312	axo00202-r	terminal deoxynucleotidyltransferase interacting factor 1 [Homo sapiens]	DNTTIP1	0	0.121759	1.08374
axo00203-f_at	4.18172	4.33041	4.41931	4.22673	4.20373	4.30601	0.459636	axo00203-f	leucine rich repeat containing 3B [Homo sapiens]	LRRC3B	0	0.597107	0.955951
axo00205-f_at	5.25368	5.14573	5.35148	5.64748	5.46731	5.45616	0.0335199	axo00205-f	ACRC protein [Homo sapiens]	ACRC	0	0.103392	1.20861
axo00207-f_at	3.76233	3.57925	4.16556	3.87218	3.70212	3.95276	0.974288	axo00207-f	pannexin 3 [Homo sapiens]	PANX3	0	0.983842	1.00462
axo00208-f_at	5.50574	4.29715	4.92112	5.95179	5.56725	5.85209	0.11588	axo00208-f	retinol binding protein 7, cellular [Homo sapiens]	RBP7	0	0.231576	1.8434
axo00209-f_at	7.1758	7.07245	7.08049	8.23951	8.14835	8.14271	2.04071e-05	axo00209-f	tRNA splicing endonuclease 15 isoform 1 [Homo sapiens]	TSEN15	1	0.00803481	2.09548
axo00211-f_at	3.96379	3.92595	3.82836	3.8679	3.75222	3.63131	0.137789	axo00211-f	niban protein isoform 2 [Homo sapiens]	FAM129A	0	0.260185	0.897787
axo00212-f_at	5.03597	4.87523	4.57377	5.29205	5.52928	5.36861	0.0337244	axo00212-f	heat shock 70kD protein 12B [Homo sapiens]	HSPA12B	0	0.103783	1.4828
axo00213-f_at	6.18131	6.50457	6.92517	6.42716	6.38697	6.22932	0.476053	axo00213-f	tripartite motif protein 9 isoform 2 [Homo sapiens]	TRIM9	0	0.612099	0.877093
axo00214-f_at	3.50742	3.82687	3.69447	3.81594	3.92678	3.46796	0.736525	axo00214-f	WD repeat domain 10 isoform 1 [Homo sapiens]	IFT122	0	0.822	1.04293
axo00215-r_at	9.91816	9.88139	9.12315	4.36957	5.36589	4.86388	0.000264281	axo00215-r	CD74 antigen isoform a [Homo sapiens]	CD74	1	0.0123127	0.0365382
axo00216-f_at	8.82543	8.791	8.91664	9.01026	8.96694	9.23443	0.0953094	axo00216-f	cyclin-dependent kinase 10 isoform a [Homo sapiens]	CDK10	0	0.202177	1.16974
axo00217-f_at	4.6388	4.43835	4.70311	5.38124	5.20576	5.5975	0.00614577	axo00217-f	WD repeat domain 10 isoform 4 [Homo sapiens]	IFT122	1	0.0401847	1.74281
axo00218-f_at	6.22932	6.42183	5.8215	6.23987	6.32321	6.39048	0.463128	axo00218-f	WD repeat domain 10 isoform 4 [Homo sapiens]	IFT122	0	0.600053	1.11753
axo00220-f_at	5.233	5.544	5.42358	5.62392	5.5126	5.38595	0.402258	axo00220-f	guanine nucleotide binding protein beta-subunit-like polypeptide [Homo sapiens]	GNB1L	0	0.544479	1.07721
axo00221-f_at	10.0154	9.78685	9.49265	9.24421	9.47342	9.45011	0.114936	axo00221-f	HCCA2 protein [Homo sapiens]	HCCA2	0	0.230491	0.770709
axo00222-f_at	11.023	11.0006	10.8353	11.028	11.01	10.9896	0.443156	axo00222-f	enolase 3 [Homo sapiens]	ENO3	0	0.582711	1.03977
axo00223-f_at	5.72319	5.91808	5.42358	6.23405	6.32028	5.9835	0.0555982	axo00223-f	zinc finger protein 91 [Homo sapiens]	ZFP91	0	0.142709	1.40541
axo00227-f_at	6.84306	6.91881	6.71483	6.38069	6.76818	6.68625	0.20514	axo00227-f	profilin 2 isoform a [Homo sapiens]	PFN2	0	0.342981	0.862227
axo00228-f_at	4.32225	4.80572	4.06273	4.2051	4.02702	3.68964	0.194306	axo00228-f	myosin light chain kinase isoform 1 [Homo sapiens]	MYLK	0	0.329839	0.745884
axo00231-f_at	7.88823	7.95143	7.3334	7.92606	8.23154	8.03798	0.218738	axo00231-f	myosin light chain kinase isoform 3A [Homo sapiens]	MYLK	0	0.358113	1.26649
axo00233-f_at	7.5724	7.67213	6.942	6.18776	6.03214	5.98676	0.0223715	axo00233-f	myosin light chain kinase isoform 8 [Homo sapiens]	MYLK	0	0.0810719	0.398701
axo00234-r_at	9.16291	9.19121	9.30181	8.51175	8.6319	8.36082	0.00365725	axo00234-r	CD97 antigen isoform 3 precursor [Homo sapiens]	CD97	1	0.0311572	0.608296
axo00237-f_at	8.88509	9.16781	9.30567	9.73008	9.84365	10.0045	0.0110524	axo00237-f	mitochondrial ribosomal protein S33 [Homo sapiens]	MRPS33	0	0.0547035	1.67004
axo00238-f_at	10.9587	10.9147	10.657	10.4336	10.6006	10.4598	0.0462646	axo00238-f	COMM domain containing 7 isoform 1 [Homo sapiens]	COMMD7	0	0.126998	0.78703
axo00239-f_at	8.21985	8.48605	8.53062	8.06787	8.01862	8.19989	0.0617721	axo00239-f	zinc finger protein 518B [Homo sapiens]	ZNF518B	0	0.152494	0.802896
axo00240-f_at	5.41665	5.42358	5.33732	5.55206	5.85869	5.33897	0.332814	axo00240-f	RNA binding motif protein 33 [Homo sapiens]	RBM33	0	0.47817	1.14134
axo00241-f_at	4.45144	4.01185	3.75179	4.14384	3.99388	4.64664	0.540646	axo00241-f	urocortin 3 preproprotein [Homo sapiens]	UCN3	0	0.667661	1.14057
axo00242-r_at	7.32965	7.84382	7.55101	9.50058	9.4305	9.73798	0.000875702	axo00242-r	mitochondrial ribosomal protein L53 [Homo sapiens]	MRPL53	1	0.0172224	3.94911
axo00243-r_at	7.4269	7.45979	7.25092	6.38142	6.11944	6.22354	0.000390691	axo00243-r	synaptosomal-associated protein, 47kDa [Homo sapiens]	SNAP47	1	0.0135027	0.454471
axo00245-r_at	5.5458	5.39909	5.76974	5.76202	5.67509	5.81994	0.229723	axo00245-r	SPT3-associated factor 42 [Homo sapiens]	TADA1L	0	0.370717	1.13352
axo00246-f_at	5.083	4.98243	5.58936	5.08731	5.23299	5.31295	0.97393	axo00246-f	thioesterase superfamily member 4 [Homo sapiens]	THEM4	0	0.983728	0.995037
axo00248-f_at	4.03031	4.86657	4.10647	3.5764	3.58688	3.68751	0.11259	axo00248-f	cytochrome P450, family 2, subfamily D, polypeptide 6 isoform 2 [Homo sapiens]	CYP2D6	0	0.227286	0.608143
axo00250-f_at	13.035	13.085	13.3009	12.1971	12.3168	12.2683	0.00334449	axo00250-f	cyclin D1 [Homo sapiens]	CCND1	1	0.0299944	0.543536
axo00251-r_at	9.80948	9.91501	9.87058	9.57709	9.61272	9.27764	0.0617879	axo00251-r	guanine nucleotide binding protein (G protein), gamma 2 [Homo sapiens]	GNG2	0	0.152514	0.770637
axo00252-r_at	8.32643	8.37235	8.59854	8.91352	9.06364	9.26024	0.00845929	axo00252-r	glomulin [Homo sapiens]	GLMN	1	0.0473023	1.56558
axo00253-r_at	5.94959	5.11538	4.95131	7.30023	6.52888	6.98826	0.0166982	axo00253-r	vitrin [Homo sapiens]	VIT	0	0.0687089	3.0322
axo00254-f_at	3.98478	3.96078	3.90563	4.25054	4.38657	4.4902	0.0173763	axo00254-f	vitrin [Homo sapiens]	VIT	0	0.0701902	1.34292
axo00255-r_at	11.0956	10.8949	10.5917	9.86635	9.77739	10.2515	0.0122653	axo00255-r	chloride intracellular channel 6 [Homo sapiens]	CLIC6	0	0.0578138	0.537505
axo00256-f_at	4.17043	4.39523	4.67165	3.91356	3.63864	4.12327	0.0613505	axo00256-f	hypothetical protein LOC83648 [Homo sapiens]	FAM167A	0	0.15192	0.697075
axo00257-f_at	3.72701	3.62952	3.55933	3.72701	3.65683	3.45942	0.811505	axo00257-f	tektin 1 [Homo sapiens]	TEKT1	0	0.875606	0.983366
axo00258-f_at	3.71891	3.80369	3.54526	3.50151	3.48989	3.53122	0.136065	axo00258-f	tektin 1 [Homo sapiens]	TEKT1	0	0.258095	0.881636
axo00259-f_at	12.0835	12.1297	11.8323	11.88	11.9816	11.8644	0.373058	axo00259-f	FK506 binding protein 1A, 12kDa [Homo sapiens]	FKBP1A	0	0.516301	0.928864
axo00260-r_at	5.31945	5.49061	5.39664	5.43436	5.42019	5.36858	0.925569	axo00260-r	G protein-coupled receptor 101 [Homo sapiens]	GPR101	0	0.952757	1.0038
axo00262-r_at	8.11994	8.18943	8.1663	6.687	7.05121	6.57277	0.0095273	axo00262-r	beta-1,3-glucuronyltransferase 1 [Homo sapiens]	B3GAT1	0	0.0505438	0.382034
axo00266-f_at	9.33879	5.28322	5.57295	11.8833	10.2996	11.3984	0.0625593	axo00266-f	mesothelin-like [Homo sapiens]	MSLNL	0	0.153625	22.0411
axo00267-r_at	4.69673	4.43544	4.40224	4.45552	4.32342	4.64007	0.783288	axo00267-r	unc119 (C.elegans) homolog isoform b [Homo sapiens]	UNC119	0	0.855084	0.973688
axo00268-r_at	3.87222	3.89096	3.69794	3.72833	3.91993	4.09146	0.496855	axo00268-r	DNA-dependent protein kinase catalytic subunit-interacting protein 3 [Homo sapiens]	CIB3	0	0.630449	1.06649
axo00270-f_at	3.8734	3.9375	3.96564	4.73176	3.31729	4.0084	0.84013	axo00270-f	crystallin, beta A2 [Homo sapiens]	CRYBA2	0	0.895948	1.06706
axo00271-f_at	10.8503	10.7667	10.948	9.69094	9.90775	9.56437	0.00206569	axo00271-f	lysophosphatidic acid receptor 1 [Homo sapiens]	LPAR1	1	0.0243995	0.455659
axo00273-f_at	3.81883	3.99793	3.70684	3.69225	3.64549	4.17784	0.989683	axo00273-f	kelch domain containing 3 [Homo sapiens]	KLHDC3	0	0.993195	0.998149
axo00274-r_at	3.73864	4.07745	3.90723	3.97004	4.00893	4.24445	0.270281	axo00274-r	kelch-like 4 isoform 2 [Homo sapiens]	KLHL4	0	0.414609	1.12249
axo00277-f_at	13.2357	13.4389	13.1898	13.6646	13.7985	13.279	0.193129	axo00277-f	alpha 3 type VI collagen isoform 5 precursor [Homo sapiens]	COL6A3	0	0.328619	1.22481
axo00280-f_at	3.99298	3.87122	4.06497	4.04345	4.20216	4.12514	0.116191	axo00280-f	G protein-coupled receptor kinase interacting ArfGAP 2 isoform 1 [Homo sapiens]	GIT2	0	0.232059	1.10741
axo00281-f_at	4.86452	4.5006	4.98437	4.63131	4.69902	4.80826	0.685366	axo00281-f	peroxisomal biogenesis factor 16 isoform 2 [Homo sapiens]	PEX16	0	0.784884	0.952438
axo00282-f_at	6.00856	5.9158	5.65346	6.11907	6.21321	6.21929	0.0818745	axo00282-f	carboxylesterase 1 isoform a precursor [Homo sapiens]	CES1	0	0.183098	1.2523
axo00283-f_at	9.58643	9.65878	9.75944	10.1807	10.0386	10.194	0.00265868	axo00283-f	NMDA receptor regulated 1 [Homo sapiens]	NARG1	1	0.027224	1.38469
axo00284-r_at	9.44027	9.44526	9.50879	10.2083	10.2273	10.4487	0.00539583	axo00284-r	vacuolar protein sorting 29 isoform 2 [Homo sapiens]	VPS29	1	0.0374778	1.77764
axo00286-f_at	7.3989	8.20205	8.73197	8.47321	8.44271	8.22391	0.561827	axo00286-f	cyclin E2 [Homo sapiens]	CCNE2	0	0.686097	1.20495
axo00289-r_at	9.5196	9.51819	9.55793	9.04981	9.15787	8.90735	0.0183392	axo00289-r	phosphatidylinositol 4-kinase type 3 alpha isoform 2 [Homo sapiens]	PI4KA	0	0.0723621	0.710268
axo00290-f_at	5.00262	5.10579	5.27855	6.02752	5.65618	5.51969	0.0379072	axo00290-f	TSR2, 20S rRNA accumulation, homolog [Homo sapiens]	TSR2	0	0.112037	1.52148
axo00291-r_at	7.82803	7.72471	7.57826	7.01815	7.176	6.44644	0.0529424	axo00291-r	olfactomedin 2 [Homo sapiens]	OLFM2	0	0.138224	0.562478
axo00293-f_at	8.7621	8.74907	8.63449	8.83774	8.83294	8.61419	0.618478	axo00293-f	ubiquitin conjugating enzyme E2, J2 isoform 2 [Homo sapiens]	UBE2J2	0	0.733293	1.03269
axo00294-f_at	6.83563	6.96125	6.74655	6.96834	6.81893	7.0644	0.340265	axo00294-f	LOH1CR12 [Homo sapiens]	LOH12CR1	0	0.485367	1.07381
axo00295-r_at	7.90028	7.93587	7.81851	5.97147	6.44684	6.06307	0.00498848	axo00295-r	olfactomedin 3 [Homo sapiens]	OLFM3	1	0.0362799	0.302618
axo00296-f_at	4.50532	4.80267	4.42524	4.25735	4.69435	4.4634	0.568221	axo00296-f	anthrax toxin receptor 2 isoform 1 [Homo sapiens]	ANTXR2	0	0.69134	0.929132
axo00297-r_at	5.0293	5.18461	5.61679	5.34494	5.44746	5.75128	0.335915	axo00297-r	chymotrypsinogen B2 [Homo sapiens]	CTRB2	0	0.481524	1.17908
axo00298-f_at	9.1825	9.5211	9.61567	9.98113	9.961	10.3094	0.0213857	axo00298-f	phosphoserine aminotransferase isoform 1 [Homo sapiens]	PSAT1	0	0.07904	1.56274
axo00299-r_at	8.59742	8.84272	8.64454	8.97332	8.95761	9.23757	0.0392277	axo00299-r	hypothetical protein LOC54059 isoform 1 [Homo sapiens]	C21orf57	0	0.114258	1.28456
axo00300-f_at	8.43404	7.24113	7.49688	10.2582	8.71577	9.71758	0.0359059	axo00300-f	family with sequence similarity 3, member B isoform a [Homo sapiens]	FAM3B	0	0.108111	3.57971
axo00301-f_at	8.06358	8.43473	8.30426	8.85823	9.08718	9.05806	0.00742017	axo00301-f	hypothetical protein LOC85395 [Homo sapiens]	C21orf70	1	0.0438485	1.66282
axo00302-f_at	4.76428	4.71297	5.26125	5.81298	5.91456	5.69209	0.0251251	axo00302-f	RNA pseudouridylate synthase domain containing 1 [Homo sapiens]	RPUSD1	0	0.0866561	1.85795
axo00303-f_at	5.85744	5.5197	5.07833	5.71159	5.86683	5.92374	0.25848	axo00303-f	tectorin beta [Homo sapiens]	TECTB	0	0.40244	1.27358
axo00305-r_at	3.4899	3.64035	3.54135	3.51047	3.48973	3.59049	0.645413	axo00305-r	F-box only protein 32 isoform 1 [Homo sapiens]	FBXO32	0	0.753964	0.981481
axo00306-f_at	5.8215	5.56011	4.88356	4.079	4.19252	3.96449	0.0348359	axo00306-f	HEAT-like repeat-containing protein isoform 1 [Homo sapiens]	PPP4R4	0	0.105969	0.394186
axo00307-f_at	3.76791	3.70126	3.64802	3.95374	3.58723	3.62997	0.893834	axo00307-f	wingless-type MMTV integration site family, member 7B precursor [Homo sapiens]	WNT7B	0	0.931502	1.0125
axo00308-r_at	8.73956	8.87019	9.16102	8.52495	8.48653	8.53181	0.0796925	axo00308-r	cyclin T2 isoform b [Homo sapiens]	CCNT2	0	0.179942	0.753063
axo00310-r_at	11.1693	11.2464	11.2227	11.1749	11.2194	11.3274	0.622914	axo00310-r	U2 small nuclear RNA auxillary factor 1 isoform b [Homo sapiens]	U2AF1	0	0.736508	1.01941
axo00311-f_at	7.15938	7.26011	7.22698	7.36486	7.37902	7.34985	0.0296513	axo00311-f	U2 small nuclear RNA auxillary factor 1 isoform b [Homo sapiens]	U2AF1	0	0.0956003	1.10887
axo00313-r_at	8.76872	8.85474	8.61616	7.98746	7.95394	7.44625	0.0206681	axo00313-r	bromodomain-containing protein 4 isoform long [Homo sapiens]	BRD4	0	0.0775296	0.517396
axo00315-f_at	4.39079	4.67025	4.44704	4.20762	4.42585	4.57012	0.497424	axo00315-f	bromodomain-containing protein 4 isoform long [Homo sapiens]	BRD4	0	0.630971	0.932066
axo00316-f_at	3.53501	3.2838	3.57395	3.47531	3.41358	3.28914	0.54454	axo00316-f	wingless-type MMTV integration site family, member 8A [Homo sapiens]	WNT8A	0	0.670778	0.951598
axo00317-f_at	8.34816	8.73649	8.38066	9.34343	9.14896	9.22928	0.0142328	axo00317-f	DnaJ (Hsp40) homolog, subfamily B, member 6 isoform a [Homo sapiens]	DNAJB6	0	0.0629367	1.68427
axo00318-f_at	12.3433	12.5602	12.6804	12.2722	12.3279	12.349	0.159373	axo00318-f	BRCA2 and CDKN1A-interacting protein isoform BCCIPbeta [Homo sapiens]	BCCIP	0	0.287092	0.863587
axo00319-f_s_at	11.3794	11.5385	11.6638	10.8473	11.0319	11.1786	0.0165794	axo00319-f	BRCA2 and CDKN1A-interacting protein isoform BCCIPbeta [Homo sapiens]	BCCIP	0	0.0684304	0.703224
axo00320-f_s_at	10.0327	10.0892	9.96774	9.66573	9.85229	9.88669	0.0599981	axo00320-f	BRCA2 and CDKN1A-interacting protein isoform C [Homo sapiens]	BCCIP	0	0.149827	0.853636
axo00321-r_at	9.783	9.69062	9.69349	9.69221	9.74628	9.75826	0.801847	axo00321-r	COX15 homolog isoform 1 [Homo sapiens]	COX15	0	0.868686	1.00687
axo00322-f_at	5.55949	5.70261	5.42882	5.4822	5.45968	5.54746	0.491193	axo00322-f	myosin 18A isoform a [Homo sapiens]	MYO18A	0	0.625478	0.954495
axo00323-f_at	8.14348	8.10953	8.11672	8.37063	8.45211	8.4808	0.00674904	axo00323-f	TM2 domain containing 2 isoform a [Homo sapiens]	TM2D2	1	0.0421133	1.2408
axo00324-r_at	7.05917	6.91674	6.83742	5.98047	6.16855	6.14729	0.000700812	axo00324-r	TM2 domain containing 3 isoform a [Homo sapiens]	TM2D3	1	0.0160277	0.559029
axo00325-r_at	7.91104	7.92522	7.96831	8.36016	8.35399	8.38165	0.000242212	axo00325-r	poly-U binding splicing factor 60KDa isoform a [Homo sapiens]	PUF60	1	0.0123129	1.34762
axo00326-f_at	8.19749	7.88585	7.51721	5.86401	5.81961	5.74458	0.00752599	axo00326-f	tetraspanin 4 isoform a [Homo sapiens]	TSPAN4	1	0.0441748	0.240241
axo00327-f_at	3.81027	3.81642	3.92704	3.92213	3.9744	3.93548	0.120091	axo00327-f	tetraspanin 4 isoform a [Homo sapiens]	TSPAN4	0	0.236926	1.06641
axo00328-f_at	3.65437	3.57308	3.75053	4.04214	3.79664	3.57554	0.39852	axo00328-f	CD97 antigen isoform 1 precursor [Homo sapiens]	CD97	0	0.540732	1.10608
axo00329-f_at	3.86141	3.88636	4.06142	4.04415	3.89687	3.74946	0.728935	axo00329-f	solute carrier family 36 member 1 [Homo sapiens]	SLC36A1	0	0.816524	0.972944
axo00330-f_at	6.04702	6.4763	6.42488	6.26547	6.27287	6.35816	0.911509	axo00330-f	cyclin-dependent kinase inhibitor 2C [Homo sapiens]	CDKN2C	0	0.943264	0.988127
axo00331-r_at	9.15885	9.26485	9.3388	8.98049	9.09539	9.25455	0.215244	axo00331-r	male-specific lethal 3-like 1 isoform a [Homo sapiens]	MSL3	0	0.354358	0.90499
axo00332-r_at	4.27384	4.6883	4.23765	7.5313	10.3242	7.94212	0.0372871	axo00332-r	fast skeletal myosin alkali light chain 1 isoform 3f [Homo sapiens]	MYL1	0	0.110774	18.37
axo00333-r_at	11.9845	11.6895	11.6708	12.0567	12.1968	12.0891	0.0656256	axo00333-r	myosin, light chain 6, alkali, smooth muscle and non-muscle isoform 2 [Homo sapiens]	MYL6	0	0.158176	1.25926
axo00334-r_s_at	12.5741	12.4377	12.2447	12.8282	12.8469	12.8224	0.0486608	axo00334-r	myosin, light chain 6, alkali, smooth muscle and non-muscle isoform 2 [Homo sapiens]	MYL6	0	0.130962	1.33209
axo00335-r_at	9.79348	9.69973	9.6908	9.8494	9.95151	9.58222	0.61401	axo00335-r	myosin, light chain 6, alkali, smooth muscle and non-muscle isoform 2 [Homo sapiens]	MYL6	0	0.729718	1.04708
axo00336-f_at	3.92826	4.02084	3.50258	3.69183	3.94086	3.73983	0.891278	axo00336-f	BTG3 associated nuclear protein isoform b [Homo sapiens]	BANP	0	0.929755	0.981877
axo00337-f_at	3.87334	3.94454	4.22321	3.52833	3.90022	4.05994	0.394715	axo00337-f	ATP-binding cassette, sub-family A, member 6 [Homo sapiens]	ABCA6	0	0.537165	0.880138
axo00338-f_at	8.13852	8.06712	8.12971	6.26915	6.30626	6.12649	0.000168521	axo00338-f	tubulin, alpha 3d [Homo sapiens]	TUBA3D	1	0.0117497	0.272095
axo00339-f_at	6.64759	6.65658	6.4623	5.63189	5.87944	5.63692	0.00139884	axo00339-f	tubulin, alpha 3d [Homo sapiens]	TUBA3D	1	0.0205778	0.546109
axo00340-f_at	9.70281	9.44821	9.48275	7.81604	8.09687	7.76694	0.000314127	axo00340-f	tubulin, alpha 3d [Homo sapiens]	TUBA3D	1	0.0127945	0.318351
axo00341-f_s_at	13.3928	13.4588	13.6037	13.7332	13.8125	13.755	0.0327875	axo00341-f	tubulin, alpha 3d [Homo sapiens]	TUBA3D	0	0.102026	1.2157
axo00342-f_at	9.79031	9.77943	9.61154	10.6828	10.7338	10.8096	0.000335978	axo00342-f	S100 calcium binding protein A16 [Homo sapiens]	S100A16	1	0.0129989	2.02086
axo00343-f_at	8.66305	8.81013	8.92717	8.87317	9.06698	9.02336	0.127901	axo00343-f	3-hydroxy-3-methylglutaryl CoA lyase [Homo sapiens]	HMGCL	0	0.247186	1.13896
axo00344-f_at	4.7008	4.66699	4.74729	4.63528	4.66342	4.83038	0.948131	axo00344-f	interleukin-1 receptor-associated kinase 1 isoform 3 [Homo sapiens]	IRAK1	0	0.967501	1.00324
axo00345-f_at	11.5061	11.5921	11.769	11.5569	11.4937	11.5645	0.392862	axo00345-f	protein tyrosine phosphatase type IVA, member 2 isoform 1 [Homo sapiens]	PTP4A2	0	0.535333	0.94341
axo00346-r_at	9.22668	9.19277	9.18193	9.02454	9.06539	9.04706	0.0010659	axo00346-r	protein tyrosine phosphatase, non-receptor type 2 isoform 2 [Homo sapiens]	PTPN2	1	0.0184193	0.898261
axo00347-f_at	4.83776	4.67833	4.90559	4.65394	4.83158	4.78381	0.587189	axo00347-f	selenoprotein M precursor [Homo sapiens]	SELM	0	0.707388	0.965409
axo00348-r_at	6.92903	6.76061	6.30441	6.94119	6.86257	7.36209	0.185058	axo00348-r	phosphatidylinositol glycan anchor biosynthesis, class U [Homo sapiens]	PIGU	0	0.318802	1.31094
axo00349-f_at	10.221	9.80595	9.48042	9.39761	9.45005	9.49246	0.209503	axo00349-f	syndecan binding protein 2 isoform a [Homo sapiens]	SDCBP2	0	0.347671	0.763622
axo00350-f_at	3.2007	3.02329	3.38945	3.1685	3.20235	3.18533	0.873647	axo00350-f	NADH dehydrogenase subunit 1 [Homo sapiens]	ND1	0	0.91828	0.986857
axo00351-r_at	13.6105	13.7016	13.6172	14.3486	14.2726	14.3097	9.24621e-05	axo00351-r	cytochrome c oxidase subunit II [Homo sapiens]	COX2	1	0.0100904	1.588
axo00352-f_at	3.72745	3.68243	3.8557	3.90149	3.87759	3.77324	0.221234	axo00352-f	cytochrome b [Homo sapiens]	CYTB	0	0.360905	1.0685
axo00353-f_at	4.40666	4.63723	4.53677	4.25285	4.24961	4.37441	0.0508767	axo00353-f	CDW92 antigen [Homo sapiens]	SLC44A1	0	0.134723	0.849924
axo00356-f_at	4.14659	4.05694	4.26761	4.24399	4.09039	4.17238	0.88329	axo00356-f	protein tyrosine phosphatase, non-receptor type 6 isoform 3 [Homo sapiens]	PTPN6	0	0.924497	1.00826
axo00357-r_at	3.85815	3.83151	3.81968	3.68688	3.98309	3.75139	0.776153	axo00357-r	deoxyuridine triphosphatase isoform 1 precursor [Homo sapiens]	DUT	0	0.850346	0.979877
axo00360-f_at	4.62181	3.57501	4.15365	5.37992	4.55385	5.30637	0.0756994	axo00360-f	AP1 gamma subunit binding protein 1 isoform 2 [Homo sapiens]	AP1GBP1	0	0.173442	1.94966
axo00362-f_at	4.60287	4.4396	4.8124	4.67113	4.60116	4.70488	0.746703	axo00362-f	protein tyrosine phosphatase, non-receptor type 7 isoform 2 [Homo sapiens]	PTPN7	0	0.829257	1.02866
axo00363-f_at	4.62411	4.62411	4.95582	4.70898	4.68452	4.61859	0.625243	axo00363-f	apoptosis related protein 3 isoform b [Homo sapiens]	C2orf28	0	0.738392	0.956617
axo00364-f_at	9.55596	9.41615	9.20667	8.09069	8.05924	8.26068	0.00113982	axo00364-f	oxysterol-binding protein-like 1A isoform B [Homo sapiens]	OSBPL1A	1	0.0189467	0.418687
axo00366-f_at	4.47368	4.72185	4.24333	4.66946	5.0358	4.73936	0.135802	axo00366-f	zinc finger, SWIM-type containing 1 [Homo sapiens]	ZSWIM1	0	0.257814	1.2616
axo00367-r_at	5.8234	6.4373	6.3011	5.89361	6.0569	6.12762	0.485923	axo00367-r	zinc finger, SWIM-type containing 1 [Homo sapiens]	ZSWIM1	0	0.621131	0.894268
axo00368-r_at	4.24882	4.49959	4.62411	3.97269	4.39582	4.1172	0.150791	axo00368-r	basic helix-loop-helix domain containing, class B, 4 [Homo sapiens]	BHLHE23	0	0.276621	0.814733
axo00369-f_at	3.43303	3.67494	3.8399	4.67173	4.82197	4.59248	0.00373057	axo00369-f	WAP four-disulfide core domain 3 precursor [Homo sapiens]	WFDC3	1	0.0315809	2.06494
axo00370-r_at	4.49894	4.48188	4.46175	9.54343	8.61667	8.36293	0.00666399	axo00370-r	WAP four-disulfide core domain 3 precursor [Homo sapiens]	WFDC3	1	0.0419214	20.537
axo00371-f_s_at	4.66126	4.8421	4.88104	4.5453	4.71212	4.61805	0.118382	axo00371-f	WAP four-disulfide core domain 3 precursor [Homo sapiens]	WFDC3	0	0.234683	0.889064
axo00372-f_at	3.68098	3.32369	3.49178	3.6154	3.61448	3.58409	0.41304	axo00372-f	cerebellin 4 precursor [Homo sapiens]	CBLN4	0	0.554698	1.07612
axo00373-f_at	3.67678	3.95646	4.04762	4.03397	4.07278	3.98986	0.339522	axo00373-f	BRI3-binding protein [Homo sapiens]	BRI3BP	0	0.484653	1.10082
axo00376-f_at	10.7696	10.8785	10.1251	12.8019	12.953	12.6837	0.006365	axo00376-f	alpha 1 type XI collagen isoform B preproprotein [Homo sapiens]	COL11A1	1	0.0407945	4.6649
axo00377-f_at	5.7756	5.92577	5.86532	7.8045	6.66858	6.87861	0.066559	axo00377-f	alpha 1 type XI collagen isoform B preproprotein [Homo sapiens]	COL11A1	0	0.15943	2.39773
axo00378-r_at	3.21668	3.1781	3.20259	3.22524	3.32822	3.20831	0.27835	axo00378-r	deoxyuridine triphosphatase isoform 3 [Homo sapiens]	DUT	0	0.423077	1.03872
axo00380-f_at	6.91854	6.86854	6.19937	6.70545	6.91319	6.71459	0.673304	axo00380-f	UPF3 regulator of nonsense transcripts homolog B isoform 1 [Homo sapiens]	UPF3B	0	0.776028	1.08342
axo00381-f_at	6.45163	6.58067	5.34652	9.80311	9.4475	9.42315	0.00800425	axo00381-f	collagen, type XII, alpha 1 short isoform precursor [Homo sapiens]	COL12A1	1	0.0457646	10.7902
axo00382-f_at	3.20077	3.24173	3.55418	4.04085	4.00503	4.44762	0.0113146	axo00382-f	collagen, type XII, alpha 1 short isoform precursor [Homo sapiens]	COL12A1	0	0.055604	1.78049
axo00383-f_at	4.43556	5.02417	4.47689	7.90003	7.01838	7.03428	0.00278489	axo00383-f	collagen, type XII, alpha 1 short isoform precursor [Homo sapiens]	COL12A1	1	0.0276424	6.37323
axo00384-f_at	9.31332	9.87238	10.03	10.6766	10.8003	10.8207	0.0372833	axo00384-f	APEX nuclease 1 [Homo sapiens]	APEX1	0	0.11078	2.03819
axo00385-f_at	6.34647	6.25536	6.62351	6.12152	6.03775	6.1122	0.0956038	axo00385-f	TRAP/Mediator complex component TRAP25 [Homo sapiens]	MED30	0	0.202652	0.802207
axo00386-f_at	3.88977	4.31334	4.14843	4.19169	3.90948	3.95179	0.550358	axo00386-f	hypothetical protein LOC91283 [Homo sapiens]	C9orf30	0	0.675748	0.933337
axo00387-r_at	9.83467	9.97174	9.99997	11.0011	10.996	11.1637	0.000122997	axo00387-r	CDKN2A interacting protein N-terminal like [Homo sapiens]	CDKN2AIPNL	1	0.0109768	2.17068
axo00388-f_at	6.55277	6.15454	6.16785	9.27279	9.06048	9.148	0.000383391	axo00388-f	aspartoacylase (aminocyclase) 3 [Homo sapiens]	ACY3	1	0.013412	7.30407
axo00389-f_at	5.39356	4.8795	4.79769	7.82066	7.77948	7.87011	0.00382534	axo00389-f	aspartoacylase (aminocyclase) 3 [Homo sapiens]	ACY3	1	0.0319654	6.9636
axo00390-f_at	4.35834	4.0731	4.16041	4.2497	3.84544	4.18784	0.538827	axo00390-f	aspartoacylase (aminocyclase) 3 [Homo sapiens]	ACY3	0	0.666071	0.931124
axo00391-r_at	7.55917	8.0741	8.15274	8.25138	8.14568	8.39473	0.205971	axo00391-r	peroxisomal biogenesis factor 11 gamma [Homo sapiens]	PEX11G	0	0.343856	1.2616
axo00392-f_at	7.21603	6.96909	7.53853	6.9534	7.09019	7.18184	0.427629	axo00392-f	coiled-coil domain containing 104 [Homo sapiens]	CCDC104	0	0.568511	0.891265
axo00393-f_at	8.01058	8.09253	7.96208	7.39159	7.43909	7.42179	0.00158756	axo00393-f	coiled-coil domain containing 104 [Homo sapiens]	CCDC104	1	0.0217748	0.657819
axo00394-f_at	7.73575	8.27053	8.50146	8.74001	8.8261	8.94941	0.0894189	axo00394-f	cell division cycle associated 5 [Homo sapiens]	CDCA5	0	0.193672	1.59026
axo00395-f_at	9.24341	9.06753	8.72325	7.89773	8.11992	7.97933	0.0119353	axo00395-f	hypothetical protein LOC285382 [Homo sapiens]	C3orf70	0	0.0569535	0.495719
axo00396-r_at	6.21817	6.2128	6.17015	6.03321	6.0891	6.12603	0.029382	axo00396-r	proton-coupled folate transporter [Homo sapiens]	SLC46A1	0	0.0951136	0.921722
axo00397-f_at	9.89536	9.91226	10.0416	9.66806	9.56493	9.8202	0.0485124	axo00397-f	solute carrier family 35, member A4 [Homo sapiens]	SLC35A4	0	0.130738	0.831998
axo00398-r_at	8.11046	8.73296	8.6003	8.0155	8.20795	7.935	0.138638	axo00398-r	dynein, light chain, LC8-type 2 [Homo sapiens]	DYNLL2	0	0.261272	0.743074
axo00399-r_at	6.32451	6.17366	5.87695	6.39543	6.84353	6.44241	0.0882021	axo00399-r	NEDD8-conjugating enzyme [Homo sapiens]	UBE2F	0	0.192385	1.35231
axo00402-r_at	8.81528	8.86455	8.55597	8.22434	8.49829	8.0042	0.0508345	axo00402-r	protein tyrosine phosphatase, non-receptor type 13 isoform 4 [Homo sapiens]	PTPN13	0	0.134647	0.705643
axo00405-f_at	3.83536	3.72689	4.0555	3.79664	3.80886	4.07031	0.890216	axo00405-f	HLA-B associated transcript-2 [Homo sapiens]	BAT2	0	0.92913	1.01351
axo00406-f_at	3.85282	3.93078	4.42566	4.02326	4.07056	4.47595	0.62991	axo00406-f	HLA-B associated transcript-2 [Homo sapiens]	BAT2	0	0.741983	1.08686
axo00407-f_at	5.61692	4.42909	4.76116	4.92842	5.19239	5.74	0.46295	axo00407-f	three prime repair exonuclease 2 [Homo sapiens]	TREX2	0	0.599861	1.27563
axo00408-f_at	4.66992	4.12812	4.31386	4.44941	4.26208	4.41425	0.980244	axo00408-f	three prime repair exonuclease 2 [Homo sapiens]	TREX2	0	0.987225	1.0032
axo00410-f_at	3.51715	3.64165	3.6913	3.70585	3.68171	3.6972	0.268975	axo00410-f	transient receptor potential cation channel, subfamily V, member 1 [Homo sapiens]	TRPV1	0	0.41308	1.05571
axo00412-f_at	7.62795	7.50833	7.62116	5.60164	6.65106	5.52474	0.0433142	axo00412-f	T-box 5 isoform 3 [Homo sapiens]	TBX5	0	0.122019	0.316439
axo00413-f_at	5.31478	5.59418	5.14304	4.41694	4.73543	3.91356	0.0335749	axo00413-f	T-box 5 isoform 2 [Homo sapiens]	TBX5	0	0.103466	0.501612
axo00414-r_at	10.9959	10.7907	10.6201	9.80608	9.90245	9.52845	0.00249582	axo00414-r	interferon induced transmembrane protein 5 [Homo sapiens]	IFITM5	1	0.0264186	0.480782
axo00415-f_at	13.0026	12.889	12.7243	11.2273	11.3692	11.2119	0.000239485	axo00415-f	interferon induced transmembrane protein 5 [Homo sapiens]	IFITM5	1	0.0122988	0.32931
axo00416-r_at	5.43873	6.53647	5.13788	4.6639	4.65697	4.04038	0.0801745	axo00416-r	neurensin 1 [Homo sapiens]	NRSN1	0	0.180624	0.420271
axo00417-f_s_at	8.79774	9.11511	9.23371	10.034	9.94247	10.1144	0.00957224	axo00417-f	serine-arginine repressor protein [Homo sapiens]	SRrp35	0	0.0507018	1.97443
axo00421-f_at	6.46452	6.45791	6.1558	5.58787	5.59601	5.19419	0.00690249	axo00421-f	tripartite motif-containing 69 isoform b [Homo sapiens]	TRIM69	1	0.0424768	0.535868
axo00422-r_at	10.5975	10.7314	10.7851	10.1461	10.037	10.0302	0.00130542	axo00422-r	tripartite motif-containing 69 isoform b [Homo sapiens]	TRIM69	1	0.0199946	0.644579
axo00423-f_at	9.28403	9.3703	9.41685	10.4502	10.506	10.5372	5.42842e-05	axo00423-f	reactive oxygen species modulator 1 [Homo sapiens]	ROMO1	1	0.00915988	2.20495
axo00424-r_at	6.38789	6.53102	6.3035	5.97917	6.20012	6.41021	0.230076	axo00424-r	zinc finger, SWIM domain containing 3 [Homo sapiens]	ZSWIM3	0	0.371108	0.863956
axo00427-f_at	8.02375	8.12782	8.19931	7.98323	7.91453	8.02819	0.0910413	axo00427-f	D-tyrosyl-tRNA deacylase 1 [Homo sapiens]	DTD1	0	0.195981	0.906489
axo00428-f_at	7.57427	7.78713	7.64518	8.30419	8.22561	8.15557	0.00286361	axo00428-f	hypothetical protein LOC116151 [Homo sapiens]	C20orf108	1	0.0280084	1.47386
axo00429-r_at	7.71536	7.51275	7.61865	8.26984	8.39263	8.40166	0.000812452	axo00429-r	candidate tumor suppressor in ovarian cancer 2 [Homo sapiens]	OVCA2	1	0.0167667	1.66916
axo00430-f_at	4.20065	4.29928	4.29928	4.09067	4.40792	4.206	0.773426	axo00430-f	serine/threonine kinase 35 [Homo sapiens]	STK35	0	0.848377	0.978377
axo00431-f_at	8.33657	8.54027	8.41137	8.0123	8.12161	7.8074	0.020394	axo00431-f	protein tyrosine phosphatase, receptor type, A isoform 2 precursor [Homo sapiens]	PTPRA	0	0.0770917	0.732567
axo00432-f_at	10.8191	10.7886	10.8354	10.9166	11.1818	11.0583	0.0856083	axo00432-f	RAB12, member RAS oncogene family [Homo sapiens]	RAB12	0	0.188592	1.17924
axo00433-f_at	5.51342	5.43116	5.35962	4.73308	5.09468	5.11851	0.0550533	axo00433-f	splA/ryanodine receptor domain and SOCS box containing 4 [Homo sapiens]	SPSB4	0	0.141909	0.730704
axo00434-f_at	3.89654	3.91707	4.10761	3.43955	3.79082	3.74598	0.0848718	axo00434-f	unc-5 homolog D [Homo sapiens]	UNC5D	0	0.187731	0.803877
axo00437-f_at	8.74915	8.64326	8.67347	8.32674	8.54305	8.22631	0.0620356	axo00437-f	mindbomb homolog 2 [Homo sapiens]	MIB2	0	0.152806	0.799262
axo00438-r_at	5.60365	5.8215	5.67605	5.4203	5.82574	5.75789	0.832776	axo00438-r	dual specificity phosphatase 19 isoform 1 [Homo sapiens]	DUSP19	0	0.890754	0.977776
axo00439-f_at	4.61598	4.53227	4.89174	4.60915	4.63093	4.83003	0.942432	axo00439-f	intelectin 2 [Homo sapiens]	ITLN2	0	0.963447	1.00699
axo00440-f_at	3.78982	3.54595	3.80344	4.06363	3.67212	3.84124	0.363514	axo00440-f	drebrin 1 isoform b [Homo sapiens]	DBN1	0	0.507323	1.10644
axo00441-f_at	5.52064	5.7424	5.36226	5.48361	5.57904	5.4953	0.860314	axo00441-f	uracil-DNA glycosylase isoform UNG2 [Homo sapiens]	UNG	0	0.909359	0.984562
axo00442-r_at	3.64172	3.50902	4.04915	3.90391	3.7424	4.13146	0.391576	axo00442-r	deoxyguanosine kinase isoform a precursor [Homo sapiens]	DGUOK	0	0.534051	1.14284
axo00443-f_at	4.64535	4.40625	4.99307	4.4051	4.31457	4.53127	0.256832	axo00443-f	protein tyrosine phosphatase, receptor type, C isoform 3 precursor [Homo sapiens]	PTPRC	0	0.400496	0.832442
axo00445-f_at	10.8699	10.838	10.6218	11.4036	11.0529	11.3213	0.0247561	axo00445-f	ADP-ribosylation factor interacting protein 1 isoform 2 [Homo sapiens]	ARFIP1	0	0.085885	1.39732
axo00446-f_at	4.16252	4.00771	4.13436	4.08516	3.84565	3.95646	0.182094	axo00446-f	discoidin, CUB and LCCL domain containing 2 [Homo sapiens]	DCBLD2	0	0.314994	0.908081
axo00447-r_at	3.5788	3.8533	4.05086	3.86714	3.76199	3.81292	0.930667	axo00447-r	ankyrin repeat and SOCS box-containing 15 [Homo sapiens]	ASB15	0	0.955897	0.990591
axo00448-f_at	8.25726	8.24512	7.93224	7.69277	7.71213	7.79405	0.051152	axo00448-f	ATR interacting protein isoform 1 [Homo sapiens]	ATRIP	0	0.135131	0.751637
axo00450-f_at	9.74362	9.87394	9.45065	10.6184	10.9995	10.3012	0.0228696	axo00450-f	collectin sub-family member 12 [Homo sapiens]	COLEC12	0	0.0820186	1.93231
axo00452-r_at	7.37653	7.29324	7.18835	7.03046	7.30922	6.97844	0.217994	axo00452-r	Werner helicase interacting protein isoform 2 [Homo sapiens]	WRNIP1	0	0.357245	0.8827
axo00454-f_at	3.68744	3.78175	3.71233	3.44384	3.52275	3.56634	0.0103104	axo00454-f	dual-specificity tyrosine-(Y)-phosphorylation regulated kinase 1A isoform 2 [Homo sapiens]	DYRK1A	0	0.0526267	0.860831
axo00456-f_at	5.19864	5.35734	5.49691	5.24582	4.96565	4.45657	0.17408	axo00456-f	dual-specificity tyrosine-(Y)-phosphorylation regulated kinase 1A isoform 5 [Homo sapiens]	DYRK1A	0	0.305687	0.726174
axo00457-r_at	9.47286	9.33945	9.43925	8.9115	9.10073	9.18324	0.0307721	axo00457-r	MAX interactor 1 isoform b [Homo sapiens]	MXI1	0	0.0980022	0.78348
axo00460-r_at	8.22195	8.32887	8.07199	8.27499	8.28112	8.2085	0.597395	axo00460-r	dipeptidyl peptidase III [Homo sapiens]	DPP3	0	0.716546	1.03331
axo00462-f_at	4.74365	4.98442	5.02483	4.54319	4.93866	4.95305	0.55031	axo00462-f	CUG triplet repeat, RNA-binding protein 1 isoform 3 [Homo sapiens]	CUGBP1	0	0.675773	0.929161
axo00463-r_at	5.13843	5.12472	5.28134	5.2701	5.21292	5.40417	0.206516	axo00463-r	CUG triplet repeat, RNA-binding protein 1 isoform 3 [Homo sapiens]	CUGBP1	0	0.344536	1.0824
axo00466-r_at	6.54773	7.69296	8.54041	7.05438	7.27051	6.16566	0.331349	axo00466-r	ATPase, H+ transporting, lysosomal, V1 subunit G2 isoform a [Homo sapiens]	ATP6V1G2	0	0.476816	0.589057
axo00467-r_at	5.29126	5.34873	4.74505	4.92465	5.03772	5.10027	0.63743	axo00467-r	transmembrane 4 superfamily member 17 isoform b [Homo sapiens]	TSPAN17	0	0.747029	0.928217
axo00468-f_at	9.26324	9.05265	8.94934	9.64221	9.50389	9.59556	0.0201727	axo00468-f	dermatan 4 sulfotransferase 1 [Homo sapiens]	CHST14	0	0.0765868	1.40654
axo00469-f_at	3.76899	3.72541	3.78784	3.92609	3.61434	3.78889	0.879281	axo00469-f	ankyrin repeat, SAM and basic leucine zipper domain containing 1 [Homo sapiens]	ASZ1	0	0.922079	1.01094
axo00472-f_at	3.39643	3.2124	3.71289	3.27951	3.20063	3.68786	0.819379	axo00472-f	S100 calcium binding protein Z [Homo sapiens]	S100Z	0	0.881591	0.965109
axo00473-r_at	6.33689	6.36607	6.13581	6.13468	6.45025	6.45163	0.636616	axo00473-r	RAB24 gene product [Homo sapiens]	RAB24	0	0.746467	1.04676
axo00474-r_at	6.306	6.18341	5.99805	6.12709	6.09395	6.18883	0.804755	axo00474-r	RAB24 gene product [Homo sapiens]	RAB24	0	0.870991	0.982234
axo00475-f_at	6.5491	6.60524	6.12562	5.98564	5.42358	5.7304	0.0327386	axo00475-f	regulator of G-protein signalling 18 [Homo sapiens]	RGS18	0	0.102	0.609861
axo00476-f_at	9.51975	9.46628	9.10017	8.36716	8.99895	8.5359	0.0399138	axo00476-f	tetraspanin 18 isoform 2 [Homo sapiens]	TSPAN18	0	0.115585	0.603714
axo00477-r_at	3.87369	3.7879	3.90245	3.86215	3.80321	3.75018	0.353858	axo00477-r	adaptor-related protein complex 2, alpha 1 subunit isoform 2 [Homo sapiens]	AP2A1	0	0.498314	0.966271
axo00478-f_at	3.89935	4.06208	3.97962	4.06711	4.05639	3.80305	0.963749	axo00478-f	regulatory factor X, 5 [Homo sapiens]	RFX5	0	0.977526	0.996653
axo00479-f_at	3.53642	3.80369	3.79933	3.586	3.65509	3.58085	0.353947	axo00479-f	synaptosomal-associated protein 23 isoform SNAP23B [Homo sapiens]	SNAP23	0	0.49837	0.929268
axo00480-f_at	3.55141	3.56125	3.58268	3.7571	3.4794	3.58112	0.666012	axo00480-f	menin isoform 1 [Homo sapiens]	MEN1	0	0.770142	1.02865
axo00481-f_at	4.65218	4.7783	4.85397	4.78393	4.97309	5.34403	0.234462	axo00481-f	MOB-LAK [Homo sapiens]	MOBKL2A	0	0.376399	1.20765
axo00482-r_at	5.43912	5.75313	5.52041	5.14973	5.15208	5.23345	0.0437531	axo00482-r	copine IV [Homo sapiens]	CPNE4	0	0.122773	0.761826
axo00483-f_at	4.56257	4.3488	4.39089	4.77175	4.61304	4.54062	0.093018	axo00483-f	proline-rich coiled-coil 1 [Homo sapiens]	PRRC1	0	0.198872	1.15486
axo00484-f_at	3.09348	3.29904	3.21019	3.27918	3.21806	3.25075	0.506275	axo00484-f	dyslexia susceptibility 1 candidate 1 isoform a [Homo sapiens]	DYX1C1	0	0.638367	1.03414
axo00485-f_at	4.49041	4.92547	5.85683	6.0653	5.71017	4.93945	0.411242	axo00485-f	synaptosomal-associated protein 25 isoform SNAP25B [Homo sapiens]	SNAP25	0	0.553245	1.39546
axo00486-f_at	2.97946	2.87099	2.86596	2.95961	2.78691	2.95767	0.95572	axo00486-f	synaptosomal-associated protein 25 isoform SNAP25B [Homo sapiens]	SNAP25	0	0.972083	0.997183
axo00487-r_at	3.56935	3.84143	4.38652	3.91895	3.76721	3.92449	0.821982	axo00487-r	synaptosomal-associated protein 25 isoform SNAP25B [Homo sapiens]	SNAP25	0	0.883162	0.957794
axo00488-f_at	3.9804	3.88021	4.46401	4.3947	4.06756	4.37036	0.472799	axo00488-f	synaptosomal-associated protein 25 isoform SNAP25B [Homo sapiens]	SNAP25	0	0.609163	1.12454
axo00489-r_at	3.47154	3.56041	3.5618	3.52324	3.47015	3.47786	0.314519	axo00489-r	synaptosomal-associated protein 25 isoform SNAP25B [Homo sapiens]	SNAP25	0	0.460182	0.972094
axo00490-f_at	2.71242	2.9099	2.86217	2.96704	3.03925	2.73535	0.483382	axo00490-f	synaptosomal-associated protein 25 isoform SNAP25B [Homo sapiens]	SNAP25	0	0.618985	1.06122
axo00492-f_at	8.50749	8.68494	8.8305	9.15859	9.15375	9.33026	0.0124842	axo00492-f	optic atrophy 1 isoform 8 [Homo sapiens]	OPA1	0	0.0583799	1.45386
axo00493-r_at	9.50984	9.73322	9.88751	10.3171	10.3172	10.5005	0.0115845	axo00493-r	ubiquitin protein ligase E3A isoform 3 [Homo sapiens]	UBE3A	0	0.0562011	1.58898
axo00495-f_at	4.62331	4.63648	5.03301	4.71297	4.66062	4.90412	0.975854	axo00495-f	ATPase, H+ transporting, lysosomal V0 subunit a4 [Homo sapiens]	ATP6V0A4	0	0.984731	0.996521
axo00498-f_at	3.8149	3.72392	4.47938	3.84307	4.18172	4.12527	0.877484	axo00498-f	Rho GTPase activating protein 24 isoform 1 [Homo sapiens]	ARHGAP24	0	0.920627	1.03094
axo00499-r_at	4.2467	4.01094	4.31598	4.34687	4.1999	4.29789	0.444138	axo00499-r	protein tyrosine phosphatase, receptor type, N polypeptide 2 isoform 3 precursor [Homo sapiens]	PTPRN2	0	0.583582	1.06463
axo00500-f_at	3.50018	3.26392	3.47403	3.39667	3.47798	3.57804	0.482111	axo00500-f	angiomotin like 1 [Homo sapiens]	AMOTL1	0	0.617752	1.05082
axo00502-f_at	4.23703	4.14458	4.40424	4.3507	4.33456	4.5614	0.218937	axo00502-f	protein tyrosine phosphatase, receptor type, sigma isoform 2 precursor [Homo sapiens]	PTPRS	0	0.358351	1.11234
axo00504-f_at	10.4102	10.5938	10.5216	9.92522	10.3101	9.84272	0.0645478	axo00504-f	protein tyrosine phosphatase, receptor type, sigma isoform 4 precursor [Homo sapiens]	PTPRS	0	0.156763	0.715722
axo00505-f_at	5.01181	5.06035	4.99666	5.38343	5.36798	5.40841	0.000287186	axo00505-f	dynein, light chain, roadblock-type 2 [Homo sapiens]	DYNLRB2	1	0.0126186	1.28669
axo00507-f_at	7.75338	7.91802	7.67765	7.89824	8.08823	8.02103	0.0752622	axo00507-f	peptidylprolyl isomerase-like 3 isoform PPIL3b [Homo sapiens]	PPIL3	0	0.172834	1.16432
axo00508-r_at	3.28985	3.49865	3.49184	3.33175	3.5842	3.45298	0.782602	axo00508-r	engulfment and cell motility 2 [Homo sapiens]	ELMO2	0	0.8548	1.02068
axo00509-f_at	8.78476	9.09868	9.2884	9.65455	9.62709	9.70383	0.0512898	axo00509-f	leucine-rich PPR motif-containing protein [Homo sapiens]	LRPPRC	0	0.135335	1.5205
axo00510-f_at	5.04	4.96808	4.68672	6.17711	4.71622	6.11995	0.243934	axo00510-f	ATPase, H+ transporting, lysosomal, V1 subunit G3 isoform a [Homo sapiens]	ATP6V1G3	0	0.386567	1.70861
axo00511-f_at	4.18172	4.15987	3.78797	4.17415	4.03941	3.7658	0.789477	axo00511-f	WIRE protein [Homo sapiens]	WIPF2	0	0.859551	0.965889
axo00512-f_at	3.69036	3.72526	3.44145	3.74056	3.66245	3.80266	0.327354	axo00512-f	WIRE protein [Homo sapiens]	WIPF2	0	0.472965	1.08387
axo00513-r_at	9.13769	9.31816	9.47708	10.3673	10.5559	10.6324	0.000817609	axo00513-r	hypoxanthine phosphoribosyltransferase 1 [Homo sapiens]	HPRT1	1	0.0168213	2.30945
axo00515-f_at	4.61634	4.25935	4.79485	4.13919	4.10618	4.57315	0.262273	axo00515-f	UDP-glucose ceramide glucosyltransferase-like 1 isoform 2 [Homo sapiens]	UGGT1	0	0.406111	0.821305
axo00517-f_at	4.88432	4.74161	4.74416	4.62441	5.01375	4.58584	0.762788	axo00517-f	SH3 and multiple ankyrin repeat domains 2 isoform 2 [Homo sapiens]	SHANK2	0	0.841443	0.966812
axo00518-f_at	6.7925	6.59966	6.4993	5.62869	5.97208	5.58944	0.00525475	axo00518-f	death effector domain-containing DNA binding protein 2 [Homo sapiens]	DEDD2	1	0.0370489	0.535732
axo00519-r_at	6.11896	6.37967	6.14591	5.67983	5.21812	4.9659	0.033619	axo00519-r	potassium voltage-gated channel, subfamily G, member 3 isoform 1 [Homo sapiens]	KCNG3	0	0.103538	0.525988
axo00520-f_at	6.72363	7.16439	7.65146	8.53926	8.64609	8.73122	0.0279127	axo00520-f	Wolf-Hirschhorn syndrome candidate 1 protein isoform 1 [Homo sapiens]	WHSC1	0	0.0923525	2.74923
axo00523-f_at	5.2874	5.99148	5.86021	6.41908	6.88202	6.84947	0.0232963	axo00523-f	Wolf-Hirschhorn syndrome candidate 1 protein isoform 1 [Homo sapiens]	WHSC1	0	0.08278	2.00531
axo00525-r_at	10.9072	10.4535	10.2415	10.9637	10.8516	10.9103	0.194046	axo00525-r	myoferlin isoform b [Homo sapiens]	MYOF	0	0.329565	1.29635
axo00526-f_at	5.03184	4.80247	4.48655	5.02884	4.90155	5.02383	0.312066	axo00526-f	myoferlin isoform b [Homo sapiens]	MYOF	0	0.457594	1.15759
axo00527-r_at	8.22326	8.21645	8.37654	9.54779	9.55998	9.76643	0.000181089	axo00527-r	RAD17 homolog isoform 2 [Homo sapiens]	RAD17	1	0.0117299	2.55381
axo00529-r_at	3.9022	3.9916	3.90512	3.83761	3.91391	3.90005	0.264153	axo00529-r	progestin and adipoQ receptor family member VIII [Homo sapiens]	PAQR8	0	0.407984	0.966525
axo00530-f_at	8.77855	8.69705	8.91735	8.84191	8.89875	8.87965	0.360074	axo00530-f	ring finger and SPRY domain containing 1 [Homo sapiens]	RSPRY1	0	0.504099	1.05393
axo00532-f_s_at	8.35986	8.3127	8.73592	8.48388	8.51524	8.4786	0.879264	axo00532-f	splicing factor YT521-B isoform 2 [Homo sapiens]	YTHDC1	0	0.922109	1.01612
axo00533-f_at	7.95871	7.95282	7.80064	7.15848	7.15573	6.99006	0.000468028	axo00533-f	zinc finger protein 618 [Homo sapiens]	ZNF618	1	0.0141323	0.573301
axo00534-r_at	4.8834	5.31311	4.75989	4.54035	4.50068	4.61776	0.117733	axo00534-r	zinc finger protein 618 [Homo sapiens]	ZNF618	0	0.233858	0.740957
axo00535-f_at	9.36488	9.44599	9.68609	9.85835	9.51378	9.73652	0.217957	axo00535-f	vaccinia related kinase 3 isoform 2 [Homo sapiens]	VRK3	0	0.357214	1.1518
axo00555-f_at	4.01546	3.72666	3.71053	6.66546	8.76606	6.96863	0.0284779	axo00555-f	titin isoform N2-A [Homo sapiens]	TTN	0	0.0934831	12.5461
axo00592-f_at	3.51011	3.44994	3.59842	3.4749	3.64728	3.31348	0.726056	axo00592-f	titin isoform N2-A [Homo sapiens]	TTN	0	0.814572	0.972022
axo00595-f_at	3.02938	3.16896	3.05367	3.20402	3.23962	3.16783	0.0906316	axo00595-f	titin isoform N2-A [Homo sapiens]	TTN	0	0.195434	1.0866
axo00600-f_at	3.33321	3.44037	3.39081	4.27038	4.92574	4.05501	0.0572184	axo00600-f	titin isoform novex-3 [Homo sapiens]	TTN	0	0.145234	2.04048
axo00607-f_at	3.01532	3.09915	3.04848	3.07431	3.38141	3.10338	0.308318	axo00607-f	titin isoform novex-3 [Homo sapiens]	TTN	0	0.453921	1.09585
axo00610-f_at	7.15689	6.93219	7.28334	6.94779	6.78713	6.81428	0.0987499	axo00610-f	delangin isoform A [Homo sapiens]	NIPBL	0	0.207264	0.826792
axo00611-f_at	3.44654	3.44774	3.38032	3.18275	3.01693	3.16619	0.0172221	axo00611-f	glutamate receptor, ionotropic, N-methyl-D-aspartate 3A [Homo sapiens]	GRIN3A	0	0.0698342	0.810615
axo00612-f_at	3.10174	3.17048	3.21433	3.14119	2.9076	3.23533	0.567923	axo00612-f	RAVER1 [Homo sapiens]	RAVER1	0	0.691103	0.954307
axo00613-f_at	8.24357	8.30914	8.20652	8.3273	8.35607	8.32154	0.0990324	axo00613-f	RAVER1 [Homo sapiens]	RAVER1	0	0.207619	1.05841
axo00614-f_at	6.86828	7.46117	6.84259	6.1941	6.54483	5.97335	0.0368782	axo00614-f	collagen and calcium binding EGF domains 1 [Homo sapiens]	CCBE1	0	0.10995	0.566474
axo00615-f_at	6.31031	6.33901	6.07371	5.35094	5.29693	5.13872	0.00104143	axo00615-f	zinc finger protein 418 [Homo sapiens]	ZNF418	1	0.0181844	0.507396
axo00618-f_at	4.79132	4.93864	4.90963	4.68039	4.77707	4.683	0.0450544	axo00618-f	zinc finger protein 418 [Homo sapiens]	ZNF418	0	0.124888	0.891075
axo00619-r_at	3.59079	3.71203	3.79664	4.0008	3.79664	3.90598	0.0745213	axo00619-r	zinc finger protein 418 [Homo sapiens]	ZNF418	0	0.171821	1.14975
axo00620-f_at	5.62183	6.05968	6.11856	5.82312	5.84617	5.88556	0.654759	axo00620-f	zinc finger protein 418 [Homo sapiens]	ZNF418	0	0.761515	0.944918
axo00622-r_at	7.05112	7.17005	7.0687	7.2975	7.25532	7.18347	0.0410411	axo00622-r	zinc finger protein 418 [Homo sapiens]	ZNF418	0	0.117763	1.10865
axo00623-f_at	4.06192	4.17452	4.04319	3.98415	3.81451	4.03714	0.147976	axo00623-f	zinc finger protein 418 [Homo sapiens]	ZNF418	0	0.273254	0.902537
axo00624-f_at	5.27676	5.25777	5.21921	4.49697	4.30556	4.53715	0.00559515	axo00624-f	tetratricopeptide repeat domain 14 isoform a [Homo sapiens]	TTC14	1	0.0381625	0.572487
axo00626-f_at	5.98486	6.15644	6.2603	4.7644	5.44203	4.74465	0.0269678	axo00626-f	zinc finger protein 483 isoform a [Homo sapiens]	ZNF483	0	0.0904936	0.450569
axo00628-f_at	3.37687	3.36637	3.63213	3.79664	3.66956	3.73446	0.0703646	axo00628-f	hypothetical protein LOC158405 [Homo sapiens]	KIAA1958	0	0.165409	1.21008
axo00629-f_at	10.077	9.77504	9.92981	10.3743	10.1176	10.2781	0.046895	axo00629-f	family with sequence similarity 108, member B1 isoform 2 [Homo sapiens]	FAM108B1	0	0.127976	1.25645
axo00630-f_at	6.9633	6.82493	6.53314	7.87347	8.4306	7.4862	0.0350108	axo00630-f	BMP-binding endothelial regulator precursor protein [Homo sapiens]	BMPER	0	0.106196	2.22885
axo00631-r_at	11.4929	11.6009	11.0896	8.53546	8.66985	9.13581	0.000452852	axo00631-r	sodium bicarbonate transporter 4 isoform c [Homo sapiens]	SLC4A5	1	0.0140981	0.163333
axo00632-f_at	4.05574	3.88158	3.82261	4.08889	3.89387	4.03954	0.393645	axo00632-f	transcriptional adaptor 3-like isoform b [Homo sapiens]	TADA3L	0	0.536	1.0625
axo00633-r_at	8.15903	8.24665	8.26068	8.68567	8.58694	8.76211	0.00311161	axo00633-r	RAD50 homolog isoform 2 [Homo sapiens]	RAD50	1	0.0288596	1.37185
axo00635-r_at	5.24831	5.31388	5.70054	6.52977	6.29851	5.97857	0.016922	axo00635-r	RAD50 homolog isoform 2 [Homo sapiens]	RAD50	0	0.0691902	1.80006
axo00636-f_at	3.95357	4.10548	4.12615	4.40259	4.04768	4.44459	0.192276	axo00636-f	TRAF interacting protein TANK isoform b [Homo sapiens]	TANK	0	0.327639	1.17818
axo00637-f_at	9.65319	9.70031	9.65675	9.93777	9.9286	9.97821	0.000205661	axo00637-f	diamine N-acetyltransferase 2 [Homo sapiens]	SAT2	1	0.011732	1.2126
axo00638-r_at	5.87035	6.10681	5.84157	6.36661	6.51814	6.78508	0.018168	axo00638-r	diamine N-acetyltransferase 2 [Homo sapiens]	SAT2	0	0.0719128	1.53372
axo00639-f_at	4.80577	5.35964	4.92127	4.57652	4.72724	4.49472	0.111393	axo00639-f	alkaline ceramidase 1 [Homo sapiens]	ACER1	0	0.225413	0.742571
axo00640-f_at	3.98468	3.99671	4.28882	3.98626	4.13982	4.25738	0.781292	axo00640-f	CD109 antigen isoform 1 precursor [Homo sapiens]	CD109	0	0.853834	1.02651
axo00641-r_at	8.17997	7.45531	6.73994	8.87557	8.41075	8.48363	0.0999891	axo00641-r	decorin isoform a preproprotein [Homo sapiens]	DCN	0	0.209057	2.19098
axo00644-f_at	3.36879	3.4893	3.36135	3.63687	3.62786	3.60812	0.0301453	axo00644-f	synapsin II isoform IIa [Homo sapiens]	SYN2	0	0.0966342	1.16296
axo00645-f_at	13.6007	13.661	13.6988	14.0495	14.0727	14.0849	0.00198996	axo00645-f	ribosomal protein S27 [Homo sapiens]	RPS27	1	0.0240423	1.3338
axo00646-f_at	4.03916	3.81776	4.29753	4.25285	4.11071	3.92326	0.807711	axo00646-f	roundabout 1 isoform b [Homo sapiens]	ROBO1	0	0.873154	1.03106
axo00647-f_at	9.47184	9.40328	9.66563	9.83913	9.9543	9.82318	0.0268144	axo00647-f	protein O-fucosyltransferase 2 isoform C [Homo sapiens]	POFUT2	0	0.0901595	1.2822
axo00649-f_at	8.02276	8.00455	8.0656	7.95803	8.04817	8.06409	0.853666	axo00649-f	DNA helicase HEL308 [Homo sapiens]	HELQ	0	0.904905	0.994786
axo00651-r_at	4.27955	4.20857	3.87132	4.01906	4.22904	4.00997	0.829792	axo00651-r	mediator complex subunit 22 isoform b [Homo sapiens]	MED22	0	0.88851	0.97685
axo00652-f_at	5.16066	5.04739	5.11588	4.87649	4.83107	4.88822	0.00706771	axo00652-f	MLK-related kinase isoform 2 [Homo sapiens]	ZAK	1	0.0429669	0.845153
axo00653-f_at	4.33181	4.95106	4.28523	4.36918	3.93517	4.00963	0.187368	axo00653-f	spectrin repeat containing, nuclear envelope 1 isoform 3 [Homo sapiens]	SYNE1	0	0.321514	0.748443
axo00655-r_at	6.22598	6.67641	5.92877	4.86388	5.00125	5.06035	0.0208369	axo00655-r	spectrin repeat containing, nuclear envelope 1 isoform 3 [Homo sapiens]	SYNE1	0	0.077959	0.405593
axo00656-f_at	3.39403	3.42018	3.42018	3.6456	3.18325	3.42018	0.974209	axo00656-f	RAR-related orphan receptor A isoform d [Homo sapiens]	RORA	0	0.983861	1.00339
axo00657-r_at	4.39662	4.09272	4.59365	4.13988	4.14604	4.10705	0.254659	axo00657-r	cytoglobin [Homo sapiens]	CYGB	0	0.398313	0.852631
axo00658-f_at	3.60933	3.69405	3.80654	3.52637	3.40492	3.70909	0.222742	axo00658-f	smoothelin isoform a [Homo sapiens]	SMTN	0	0.362776	0.897191
axo00659-r_at	3.1257	3.06113	3.00563	2.91532	3.10519	3.06676	0.636782	axo00659-r	TAR RNA binding protein 2 isoform a [Homo sapiens]	TARBP2	0	0.746574	0.975988
axo00660-f_at	6.14157	6.31633	6.4066	6.5094	6.93515	6.67749	0.0559908	axo00660-f	TAR RNA binding protein 2 isoform a [Homo sapiens]	TARBP2	0	0.143314	1.33717
axo00661-f_at	3.93908	3.8303	3.89539	4.00204	4.22206	3.86641	0.302788	axo00661-f	ribosomal protein S29 isoform 1 [Homo sapiens]	RPS29	0	0.448278	1.10337
axo00662-r_at	5.06525	5.20684	4.90288	4.64909	4.64487	4.67674	0.0430946	axo00662-r	regulatory factor X-associated ankyrin-containing protein isoform b [Homo sapiens]	RFXANK	0	0.121673	0.757111
axo00663-r_at	9.79952	9.79478	9.80349	9.79672	9.73198	9.85381	0.898238	axo00663-r	RPB5-mediating protein isoform b [Homo sapiens]	C19orf2	0	0.934346	0.996473
axo00664-r_at	7.6037	7.69974	7.55931	7.31725	7.21742	6.87967	0.0567602	axo00664-r	transcriptional regulator ATRX isoform 2 [Homo sapiens]	ATRX	0	0.144528	0.715585
axo00665-f_at	7.4454	7.27646	7.60487	7.08613	7.0834	6.8354	0.0257248	axo00665-f	transcriptional regulator ATRX isoform 2 [Homo sapiens]	ATRX	0	0.0878343	0.736825
axo00666-f_at	4.97178	5.17248	5.41574	4.87197	5.20824	5.32453	0.795493	axo00666-f	BCL2/adenovirus E1B 19kD interacting protein like isoform a [Homo sapiens]	BNIPL	0	0.864366	0.964764
axo00667-f_at	6.25857	6.27144	5.82401	7.29534	7.5101	7.39066	0.00592847	axo00667-f	interleukin 17D precursor [Homo sapiens]	IL17D	1	0.0393663	2.42956
axo00668-f_at	9.13834	9.28825	9.40444	10.2224	10.1795	10.2666	0.00346829	axo00668-f	nucleoporin 35kDa [Homo sapiens]	NUP35	1	0.0304385	1.9263
axo00670-f_at	6.00143	6.15062	5.7521	5.38688	5.34128	5.17209	0.0136269	axo00670-f	deltex 3-like [Homo sapiens]	DTX3L	0	0.0614205	0.629392
axo00673-r_at	11.0918	11.1223	11.2404	11.2206	11.0772	11.2737	0.628178	axo00673-r	hypothetical protein LOC171546 [Homo sapiens]	C14orf147	0	0.740769	1.02742
axo00674-f_at	4.67325	4.89679	4.85529	4.82984	4.87195	4.99005	0.355069	axo00674-f	ataxia telangiectasia mutated isoform 2 [Homo sapiens]	ATM	0	0.49918	1.06351
axo00675-f_at	9.84131	9.79071	9.85187	9.41148	9.40688	9.27654	0.00360915	axo00675-f	pygopus homolog 2 [Homo sapiens]	PYGO2	1	0.030984	0.725479
axo00677-r_at	10.8317	11.4029	11.8152	12.0422	12.2596	12.2615	0.0908326	axo00677-r	ribonucleoside-diphosphate reductase M1 chain [Homo sapiens]	RRM1	0	0.195657	1.78739
axo00678-f_at	3.29171	3.27276	3.3826	3.3356	3.46779	3.4873	0.129333	axo00678-f	hypothetical protein LOC116224 [Homo sapiens]	FAM122A	0	0.249089	1.08263
axo00679-f_at	5.39076	5.4009	4.99305	5.5016	5.42358	5.45518	0.275856	axo00679-f	Josephin domain containing 2 [Homo sapiens]	JOSD2	0	0.420432	1.14754
axo00680-f_at	3.70002	3.77367	3.68991	4.22905	4.0841	4.09881	0.00347665	axo00680-f	glucosamine-6-phosphate deaminase 2 [Homo sapiens]	GNPDA2	1	0.0304321	1.33433
axo00681-f_at	11.1735	11.1156	11.1471	11.4798	11.635	11.5861	0.00613516	axo00681-f	hypothetical protein LOC150678 [Homo sapiens]	MYEOV2	1	0.0401283	1.33939
axo00682-r_at	9.78391	10.053	9.36339	7.96585	8.33312	8.57991	0.00605625	axo00682-r	alpha/beta hydrolase domain containing protein 3 [Homo sapiens]	ABHD3	1	0.0397937	0.368445
axo00683-f_at	3.50861	3.33325	3.29669	3.38664	3.39961	3.4534	0.664402	axo00683-f	galactosidase, beta 1-like 2 [Homo sapiens]	GLB1L2	0	0.768812	1.02364
axo00684-r_at	7.02951	6.86421	6.68187	6.97343	6.91811	6.80173	0.750556	axo00684-r	hypothetical protein LOC90231 [Homo sapiens]	KIAA2013	0	0.83211	1.02756
axo00686-f_at	4.55746	4.12046	3.78651	4.32127	4.37713	4.35193	0.474053	axo00686-f	zinc finger protein 551 [Homo sapiens]	ZNF551	0	0.610348	1.14496
axo00687-r_at	6.16672	6.21964	6.05659	5.81539	6.21219	6.35427	0.913211	axo00687-r	zinc finger protein 551 [Homo sapiens]	ZNF551	0	0.94449	0.98598
axo00696-f_at	7.98352	7.88991	8.38147	7.65484	7.94331	7.68316	0.154626	axo00696-f	zinc finger protein 551 [Homo sapiens]	ZNF551	0	0.281342	0.798557
axo00697-f_at	4.99522	4.99502	4.33855	4.57552	4.43978	4.37614	0.287313	axo00697-f	hypothetical protein LOC90268 [Homo sapiens]	FAM105B	0	0.432478	0.805273
axo00698-f_at	9.13137	9.39356	9.69162	9.23835	9.3716	9.08851	0.41203	axo00698-f	sterile alpha motif domain containing 1 [Homo sapiens]	SAMD1	0	0.553897	0.887181
axo00699-r_at	9.88626	10.5573	11.1124	11.691	11.4274	11.4671	0.097469	axo00699-r	ribonucleotide reductase M2 polypeptide [Homo sapiens]	RRM2	0	0.205241	2.01367
axo00700-r_at	9.48487	10.445	10.9559	11.2443	11.4706	11.0754	0.146345	axo00700-r	ribonucleotide reductase M2 polypeptide [Homo sapiens]	RRM2	0	0.27094	1.95639
axo00701-r_at	8.75066	9.6414	10.1349	10.5755	10.6792	10.7034	0.104528	axo00701-r	ribonucleotide reductase M2 polypeptide [Homo sapiens]	RRM2	0	0.215428	2.20948
axo00702-f_at	4.71095	4.33568	4.59795	4.45672	4.87235	4.8279	0.379341	axo00702-f	hypothetical protein LOC90379 [Homo sapiens]	DCAF15	0	0.522439	1.12568
axo00703-r_at	9.42334	9.53071	9.61101	9.7774	9.87424	9.79348	0.0165189	axo00703-r	hypothetical protein LOC90379 [Homo sapiens]	DCAF15	0	0.068251	1.22549
axo00705-f_at	3.75053	3.86206	4.24666	3.8929	3.4813	3.67638	0.235799	axo00705-f	secernin 2 isoform 1 [Homo sapiens]	SCRN2	0	0.378001	0.829576
axo00706-f_at	4.0775	4.34901	4.39306	4.32239	4.25734	4.18172	0.868879	axo00706-f	Src homology 2 domain containing F [Homo sapiens]	SHF	0	0.915185	0.986662
axo00707-f_at	7.92836	7.46722	7.81928	8.43292	7.87382	7.9061	0.223671	axo00707-f	coiled-coil domain containing 109A [Homo sapiens]	CCDC109A	0	0.363757	1.25933
axo00708-f_at	9.32843	9.42874	9.60253	9.34444	9.31366	9.35514	0.284769	axo00708-f	hypothetical protein LOC90580 [Homo sapiens]	C19orf52	0	0.429872	0.923073
axo00711-f_at	3.90529	3.9592	4.06334	3.98189	3.96385	4.09546	0.575722	axo00711-f	coiled-coil domain containing 45 [Homo sapiens]	CCDC45	0	0.697929	1.02654
axo00712-r_at	3.70064	3.74269	3.63443	4.06296	3.84234	3.70292	0.228508	axo00712-r	hypothetical protein LOC90826 [Homo sapiens]	PRMT10	0	0.369469	1.13039
axo00714-f_at	3.69613	3.691	3.81223	3.64498	3.74812	3.8044	0.992386	axo00714-f	hypothetical protein LOC91056 [Homo sapiens]	DKFZp761E198	0	0.994814	0.999569
axo00715-r_at	7.56941	7.75101	7.59562	8.4401	8.36448	8.47105	0.000972798	axo00715-r	biorientation of chromosomes in cell division 1 [Homo sapiens]	BOD1	1	0.0177741	1.72492
axo00716-r_at	10.0594	10.109	10.0719	9.67404	10.0369	9.73015	0.139726	axo00716-r	protein kinase-like protein SgK493 [Homo sapiens]	SGK493	0	0.262534	0.83141
axo00717-f_at	4.08981	3.96391	3.8268	3.97406	4.04777	3.84952	0.976104	axo00717-f	solute carrier family 35, member F1 [Homo sapiens]	SLC35F1	0	0.984834	0.997884
axo00719-f_at	4.01142	4.13018	4.08622	3.8506	3.8759	3.86452	0.0217821	axo00719-f	ferredoxin-fold anticodon binding domain containing 1 [Homo sapiens]	FDXACB1	0	0.0799023	0.863183
axo00720-f_at	4.85062	4.6795	4.48794	4.42495	4.77879	4.71206	0.832326	axo00720-f	T-cell immunoglobulin and mucin domain containing 4 isoform 1 [Homo sapiens]	TIMD4	0	0.890463	0.976651
axo00721-r_at	9.03631	9.07993	8.90021	9.55285	9.49212	9.40626	0.00275007	axo00721-r	oxidoreductase NAD-binding domain containing 1 [Homo sapiens]	OXNAD1	1	0.0275007	1.39306
axo00722-f_at	8.95028	8.93743	9.07815	9.20814	9.18743	9.35581	0.0206018	axo00722-f	GTP_binding protein [Homo sapiens]	MTG1	0	0.0773963	1.19901
axo00723-f_at	4.05104	4.08374	4.22905	3.96891	3.86656	3.91356	0.0442318	axo00723-f	nuclear assembly factor 1 homolog isoform a [Homo sapiens]	NAF1	0	0.123649	0.86758
axo00724-f_at	4.39006	4.14851	4.24053	4.54813	4.57616	4.46307	0.0435638	axo00724-f	glucose-6-phosphatase catalytic subunit 3 [Homo sapiens]	G6PC3	0	0.122481	1.20532
axo00725-f_at	6.98365	7.0468	6.92696	9.78877	9.43103	9.62962	0.000576997	axo00725-f	hypothetical protein LOC92689 [Homo sapiens]	FAM114A1	1	0.0150861	6.19313
axo00726-f_at	8.50668	8.33252	7.95529	8.00856	8.05763	8.03449	0.290757	axo00726-f	transmembrane protein 183A [Homo sapiens]	TMEM183A	0	0.436189	0.851885
axo00727-f_at	4.3807	4.13436	4.35379	4.52586	4.91998	4.86763	0.0386426	axo00727-f	SH3KBP1 binding protein 1 [Homo sapiens]	SHKBP1	0	0.113276	1.39623
axo00728-f_at	7.09654	6.53262	6.04431	6.14326	6.18344	6.50772	0.462592	axo00728-f	receptor accessory protein 6 [Homo sapiens]	REEP6	0	0.599552	0.823773
axo00729-f_at	3.49485	3.0822	2.97509	3.39127	3.24972	3.10023	0.748206	axo00729-f	potassium channel tetramerisation domain containing 21 [Homo sapiens]	KCTD21	0	0.830008	1.04466
axo00731-f_at	4.80639	4.93886	4.99244	5.14472	5.25396	4.96451	0.11872	axo00731-f	methionine-tRNA synthetase 2 precursor [Homo sapiens]	MARS2	0	0.235214	1.15549
axo00732-f_at	7.38399	7.57732	7.68559	8.31535	8.60412	8.50657	0.00164246	axo00732-f	nucleolar protein with MIF4G domain 1 [Homo sapiens]	NOM1	1	0.0221198	1.9005
axo00733-r_at	10.0273	9.90297	9.8809	10.6066	10.3605	10.5862	0.00639892	axo00733-r	family with sequence similarity 125, member A [Homo sapiens]	FAM125A	1	0.0409075	1.4956
axo00735-r_at	3.96055	3.01519	3.26159	3.13654	3.13453	3.17885	0.451842	axo00735-r	SP140 nuclear body protein-like [Homo sapiens]	SP140L	0	0.590997	0.833659
axo00736-f_at	7.50865	7.45181	7.5389	7.71714	7.99732	7.97949	0.03964	axo00736-f	general transcription factor IIIC, polypeptide 6, alpha 35kDa [Homo sapiens]	GTF3C6	0	0.115091	1.31786
axo00737-f_at	4.1428	3.79333	4.35134	4.22905	4.37556	4.14014	0.458306	axo00737-f	melanocortin 2 receptor accessory protein 2 [Homo sapiens]	MRAP2	0	0.596035	1.11144
axo00738-f_at	8.89353	8.91668	9.03113	7.11637	7.07502	7.35081	0.000404812	axo00738-f	DHDPS-like protein isoform 1 [Homo sapiens]	DHDPSL	1	0.0137076	0.293946
axo00740-r_at	7.2488	7.00684	6.97162	6.82687	6.99076	6.99723	0.265907	axo00740-r	coiled-coil domain containing 101 [Homo sapiens]	CCDC101	0	0.410031	0.909115
axo00741-r_at	8.1641	8.22273	8.29422	9.09153	9.07791	9.20573	8.73627e-05	axo00741-r	KTI12 homolog, chromatin associated [Homo sapiens]	KTI12	1	0.0098553	1.86353
axo00742-r_at	6.82263	6.79691	6.96814	7.31462	7.45459	7.58714	0.00520521	axo00742-r	KTI12 homolog, chromatin associated [Homo sapiens]	KTI12	1	0.0369854	1.50479
axo00743-r_at	6.66172	6.77427	6.54887	7.25094	7.27344	7.40164	0.00189958	axo00743-r	KTI12 homolog, chromatin associated [Homo sapiens]	KTI12	1	0.0236769	1.56596
axo00744-f_at	7.42687	7.74601	7.74733	8.52953	8.64459	8.58116	0.00781868	axo00744-f	serum amyloid A-like 1 [Homo sapiens]	SAAL1	1	0.0450499	1.92522
axo00745-f_at	6.15935	6.23862	6.12836	6.34316	6.52308	6.24	0.131365	axo00745-f	hypothetical protein LOC387263 [Homo sapiens]	C6orf120	0	0.251532	1.14338
axo00746-r_at	7.67952	7.82564	7.46373	7.86846	7.94887	8.19497	0.0732414	axo00746-r	tRNA-specific adenosine deaminase 3 [Homo sapiens]	ADAT3	0	0.169982	1.27262
axo00747-f_at	6.6018	6.54305	6.17313	5.74257	5.80597	5.61434	0.0206077	axo00747-f	cancer susceptibility candidate 4 isoform a [Homo sapiens]	CASC4	0	0.0774041	0.607784
axo00748-f_at	3.28924	3.47233	3.44998	3.61966	3.69667	3.55309	0.0417277	axo00748-f	cancer susceptibility candidate 4 isoform a [Homo sapiens]	CASC4	0	0.11929	1.16416
axo00749-f_at	5.01279	5.34811	5.07578	5.2185	5.10033	5.23237	0.756592	axo00749-f	C10 protein [Homo sapiens]	C12orf57	0	0.836814	1.02681
axo00750-f_at	7.68779	7.65491	7.60469	8.23141	8.43114	8.31244	0.00282196	axo00750-f	glucocorticoid induced transcript 1 [Homo sapiens]	GLCCI1	1	0.0277769	1.59755
axo00751-f_at	3.66763	3.6919	3.59292	3.96055	3.75979	3.77007	0.093841	axo00751-f	major facilitator superfamily domain containing 3 [Homo sapiens]	MFSD3	0	0.199971	1.13235
axo00752-f_at	7.42384	7.21505	7.24661	6.93244	6.795	6.75242	0.00571002	axo00752-f	serine dehydratase-like [Homo sapiens]	SDSL	1	0.0385791	0.722693
axo00753-r_at	4.76879	4.76331	4.69936	4.83053	4.87039	4.57197	0.897774	axo00753-r	serine dehydratase-like [Homo sapiens]	SDSL	0	0.934009	1.00962
axo00754-r_at	4.89776	5.22819	5.21367	5.1191	5.19881	4.85463	0.728946	axo00754-r	hypothetical protein LOC113763 [Homo sapiens]	C7orf29	0	0.816491	0.962133
axo00755-f_at	3.65936	3.5324	3.63509	3.56205	3.5842	3.6614	0.903154	axo00755-f	slit-like 2 [Homo sapiens]	VASN	0	0.936839	0.995574
axo00756-f_at	4.58186	4.75622	5.10431	4.27611	4.43094	4.27032	0.0735261	axo00756-f	hypothetical protein LOC115004 [Homo sapiens]	C6orf150	0	0.170348	0.712845
axo00758-r_at	6.17496	6.21194	6.46545	6.41577	6.31561	6.51685	0.300611	axo00758-r	coiled-coil domain containing 5 [Homo sapiens]	HAUS1	0	0.446106	1.09578
axo00759-r_at	7.49655	7.81373	8.02582	8.71663	9.03806	9.25961	0.00510764	axo00759-r	coiled-coil domain containing 5 [Homo sapiens]	HAUS1	1	0.0367078	2.33928
axo00760-f_at	8.14019	7.89344	7.26278	7.96441	8.11605	8.36862	0.279008	axo00760-f	Hermansky-Pudlak syndrome 1 protein isoform a [Homo sapiens]	HPS1	0	0.423821	1.30516
axo00761-f_at	6.30086	6.13959	6.34834	7.07783	6.48953	6.90004	0.0709917	axo00761-f	RAB15 effector protein [Homo sapiens]	REP15	0	0.166396	1.47379
axo00762-f_at	3.77969	3.70269	3.66222	3.80405	3.73096	3.71864	0.453684	axo00762-f	potassium channel tetramerisation domain containing 12 [Homo sapiens]	KCTD12	0	0.592287	1.02552
axo00763-f_at	5.23503	5.38412	5.31086	5.01892	4.86901	4.89884	0.00378512	axo00763-f	G protein-coupled receptor 146 [Homo sapiens]	GPR146	1	0.0318546	0.767861
axo00764-f_at	9.23306	9.44929	9.69984	10.3396	10.4261	10.4644	0.0144681	axo00764-f	hypothetical protein LOC115416 [Homo sapiens]	C7orf30	0	0.0635013	1.93091
axo00765-r_at	4.88001	4.47564	4.84105	4.22904	4.3581	4.48673	0.0811787	axo00765-r	acylphosphatase 2 [Homo sapiens]	ACYP2	0	0.18211	0.771493
axo00766-r_at	8.23381	8.03172	7.72803	7.44453	7.45324	7.8351	0.0991126	axo00766-r	ADP-ribosylation factor-like 11 [Homo sapiens]	ARL11	0	0.207743	0.747306
axo00767-f_at	3.52103	3.36813	3.58558	3.66061	3.7606	3.43747	0.33699	axo00767-f	IQ motif containing D [Homo sapiens]	IQCD	0	0.482478	1.09276
axo00768-f_at	3.30612	3.45156	3.26311	3.36826	3.52984	3.3232	0.474936	axo00768-f	RAB3C, member RAS oncogene family [Homo sapiens]	RAB3C	0	0.611132	1.04742
axo00770-f_at	9.88698	9.82181	9.00335	11.8072	11.7006	11.8218	0.0149072	axo00770-f	collagen triple helix repeat containing 1 [Homo sapiens]	CTHRC1	0	0.0646516	4.61334
axo00771-r_at	7.79269	7.87517	7.50285	7.57895	7.69714	7.70061	0.63366	axo00771-r	monad [Homo sapiens]	WDR92	0	0.744479	0.956165
axo00772-r_at	7.63306	8.03782	8.05051	6.76924	6.49524	6.70543	0.00313219	axo00772-r	zinc finger, MYND domain containing 19 [Homo sapiens]	ZMYND19	1	0.0289436	0.420304
axo00773-r_at	8.50615	8.54937	8.50484	7.85399	8.10354	7.76334	0.024481	axo00773-r	regulator of G-protein signaling 7 binding protein [Homo sapiens]	RGS7BP	0	0.0853137	0.65376
axo00774-f_at	6.41582	5.84294	5.65153	6.90194	5.69224	6.74958	0.354723	axo00774-f	TLC domain containing 1 [Homo sapiens]	TLCD1	0	0.498973	1.39264
axo00775-f_at	7.86956	7.73341	7.46153	7.26233	7.67024	7.49679	0.277076	axo00775-f	TLC domain containing 1 [Homo sapiens]	TLCD1	0	0.421747	0.863512
axo00776-f_at	7.5411	7.67592	7.82095	7.56219	7.5027	7.64104	0.309238	axo00776-f	tRNA-yW synthesizing protein 3 homolog [Homo sapiens]	TYW3	0	0.454908	0.926154
axo00777-f_at	3.36488	3.4658	3.3042	3.32304	3.36488	3.45714	0.958763	axo00777-f	Sp1 transcription factor isoform a [Homo sapiens]	SP1	0	0.974043	1.00235
axo00779-f_at	8.86271	9.00646	8.95609	9.78014	9.70823	9.79093	0.000260268	axo00779-f	magnesium-dependent phosphatase 1 [Homo sapiens]	MDP1	1	0.0122969	1.76298
axo00781-f_at	3.21424	3.26452	3.20171	3.54718	3.49772	3.4846	0.000471485	axo00781-f	codanin 1 [Homo sapiens]	CDAN1	1	0.0141728	1.21673
axo00782-f_at	7.05421	7.19189	6.92295	7.88887	7.72976	7.95365	0.00157636	axo00782-f	hypothetical protein LOC154467 [Homo sapiens]	C6orf129	1	0.0216803	1.7424
axo00783-r_at	9.47165	9.26794	9.09484	8.84111	8.77758	8.91281	0.0447264	axo00783-r	PWWP domain containing 2 isoform 1 [Homo sapiens]	PWWP2B	0	0.124374	0.74005
axo00786-f_at	7.21039	7.05273	7.29479	7.15844	7.14993	7.26762	0.944874	axo00786-f	glycoprotein, synaptic 2 [Homo sapiens]	TECR	0	0.965157	1.00419
axo00787-r_at	6.17999	7.02731	7.19857	8.82052	8.74263	8.97411	0.0191379	axo00787-r	kinesin family member 23 isoform 1 [Homo sapiens]	KIF23	0	0.0740871	4.1233
axo00789-f_at	5.32943	5.6172	5.87599	6.93415	7.00795	7.37111	0.00215176	axo00789-f	kinesin family member 23 isoform 1 [Homo sapiens]	KIF23	1	0.0250332	2.82228
axo00790-r_at	9.96134	9.96432	10.0596	10.3023	10.3478	10.1648	0.0193908	axo00790-r	cortactin isoform b [Homo sapiens]	CTTN	0	0.074663	1.21129
axo00791-f_at	6.82439	6.62528	6.32904	6.06158	5.76984	5.508	0.0198274	axo00791-f	Scm-like with four mbt domains 2 [Homo sapiens]	SFMBT2	0	0.075734	0.569159
axo00792-r_at	8.09589	8.15948	8.02794	7.50945	7.57286	7.7803	0.0156213	axo00792-r	histidine triad nucleotide binding protein 3 [Homo sapiens]	HINT3	0	0.0663445	0.720185
axo00793-r_at	8.13585	7.8661	7.8118	7.81887	8.00979	7.84424	0.712381	axo00793-r	TBP-associated factor 8 [Homo sapiens]	TAF8	0	0.804036	0.967979
axo00795-f_at	4.19219	4.57793	4.33262	4.24045	4.12005	4.47499	0.59301	axo00795-f	phosphoglycerate mutase family member 5 [Homo sapiens]	PGAM5	0	0.712691	0.940121
axo00796-r_at	3.87044	3.72666	3.52843	3.74999	3.74291	3.61607	0.962842	axo00796-r	B-cell CLL/lymphoma 11B isoform 1 [Homo sapiens]	BCL11B	0	0.977001	0.996183
axo00797-r_at	9.44919	9.30433	9.19701	8.71236	8.81999	9.02894	0.0191717	axo00797-r	BCL2-like 1 isoform 1 [Homo sapiens]	BCL2L1	0	0.0741748	0.725436
axo00798-f_at	4.65604	4.96784	5.06655	5.0039	4.96782	5.1299	0.388818	axo00798-f	DEAH (Asp-Glu-Ala-His) box polypeptide 30 isoform 1 [Homo sapiens]	DHX30	0	0.531374	1.09966
axo00799-f_at	3.89886	4.08936	4.19224	3.91356	3.93874	4.13357	0.590159	axo00799-f	ADP-ribosylation factor binding protein 3 isoform long [Homo sapiens]	GGA3	0	0.709944	0.956035
axo00800-f_at	3.58516	3.69625	3.82628	3.50468	3.6	3.51655	0.13151	axo00800-f	BCL2-like 11 isoform 1 [Homo sapiens]	BCL2L11	0	0.251737	0.893692
axo00801-f_at	3.78144	3.87559	3.90265	3.83754	3.9438	3.74629	0.883836	axo00801-f	TRIO and F-actin binding protein isoform 2 [Homo sapiens]	TRIOBP	0	0.924875	0.992626
axo00804-f_at	5.61648	5.80234	5.45092	5.98114	5.5435	5.7029	0.507517	axo00804-f	toll-like receptor 8 [Homo sapiens]	TLR8	0	0.639331	1.08618
axo00809-f_at	8.87219	8.73485	8.84798	9.18712	9.30304	9.25829	0.00164469	axo00809-f	protein phosphatase 1 regulatory subunit 14B [Homo sapiens]	PPP1R14B	1	0.022135	1.3483
axo00810-f_at	6.70085	7.50106	7.32907	6.82894	6.69837	6.96969	0.290059	axo00810-f	chromosome 7 open reading frame 11 [Homo sapiens]	C7orf11	0	0.435566	0.787494
axo00811-f_at	8.04175	8.12647	8.05227	7.74144	7.84827	7.90373	0.0192661	axo00811-f	necdin-like 2 [Homo sapiens]	NDNL2	0	0.0743969	0.845364
axo00814-f_at	7.16938	7.23397	7.05543	6.8972	7.01891	6.87674	0.0328592	axo00814-f	disabled homolog 2 interacting protein isoform 2 [Homo sapiens]	DAB2IP	0	0.102106	0.857393
axo00815-f_at	4.08668	4.30569	3.99231	5.31327	4.77879	5.18642	0.0119014	axo00815-f	peroxisome proliferative activated receptor gamma isoform 1 [Homo sapiens]	PPARG	0	0.0569	1.95152
axo00816-f_at	3.34304	3.21213	3.76318	3.5163	3.39667	3.47078	0.908734	axo00816-f	nuclear factor of activated T-cells 5 isoform a [Homo sapiens]	NFAT5	0	0.94112	1.01523
axo00818-f_at	5.51387	5.48644	5.11087	5.38438	4.88287	5.28242	0.405324	axo00818-f	BCL2-like 14 isoform 1 [Homo sapiens]	BCL2L14	0	0.547558	0.878327
axo00819-f_at	4.00393	4.22905	4.24777	4.1664	3.93723	4.20681	0.647069	axo00819-f	mirror-image polydactyly 1 [Homo sapiens]	MIPOL1	0	0.755108	0.961417
axo00820-f_at	4.86696	4.86278	5.01824	6.27525	6.27613	6.4586	7.16494e-05	axo00820-f	BCL2-associated X protein isoform epsilon [Homo sapiens]	BAX	1	0.00959146	2.67709
axo00821-r_at	4.37339	4.84346	4.76312	4.16321	4.46776	4.57881	0.251788	axo00821-r	coiled-coil domain containing 74A [Homo sapiens]	CCDC74A	0	0.395456	0.836983
axo00823-f_at	3.21266	3.02326	3.28603	2.93843	3.17751	3.10519	0.396353	axo00823-f	pleckstrin homology domain containing, family G (with RhoGef domain) member 1 [Homo sapiens]	PLEKHG1	0	0.538738	0.932853
axo00825-f_at	6.90493	6.97753	6.67127	6.8818	6.91284	6.95819	0.550608	axo00825-f	coiled-coil domain containing 126 [Homo sapiens]	CCDC126	0	0.676015	1.04708
axo00826-r_at	7.456	6.8638	7.69161	5.76413	6.16205	6.18001	0.017495	axo00826-r	solute carrier family 25, member 46 [Homo sapiens]	SLC25A46	0	0.0705846	0.405637
axo00827-r_at	4.15396	4.47295	4.33773	4.21478	4.52354	4.35922	0.747601	axo00827-r	hypothetical protein LOC91300 [Homo sapiens]	C19orf22	0	0.829933	1.03118
axo00828-f_at	10.0555	10.0931	10.1426	9.0471	8.98964	9.08666	1.08919e-05	axo00828-f	hypothetical protein LOC91300 [Homo sapiens]	C19orf22	1	0.00643262	0.48098
axo00829-r_at	7.40252	7.5792	7.35279	6.99494	7.03737	6.92123	0.00996647	axo00829-r	alkB, alkylation repair homolog 8 [Homo sapiens]	ALKBH8	0	0.0517524	0.726823
axo00830-f_at	8.83631	8.67791	8.97276	9.08983	9.16857	9.27057	0.0343006	axo00830-f	mitochondrial ribosome recycling factor isoform 1 [Homo sapiens]	MRRF	0	0.104865	1.2722
axo00831-f_at	3.78541	3.71995	4.04083	4.11263	4.02142	3.8566	0.299874	axo00831-f	WD repeat domain 85 [Homo sapiens]	WDR85	0	0.445375	1.10815
axo00832-f_at	5.75758	5.95817	5.70974	6.54183	6.73975	6.70966	0.00114396	axo00832-f	hypothetical protein LOC93081 [Homo sapiens]	C13orf27	1	0.0189998	1.80907
axo00833-f_at	8.66323	8.68493	9.06301	7.65998	6.57276	7.22926	0.0222923	axo00833-f	synaptotagmin-like 5 [Homo sapiens]	SYTL5	0	0.0809016	0.318702
axo00836-r_at	6.54291	6.43435	6.33231	6.6391	6.43551	6.64075	0.213561	axo00836-r	zinc finger protein 653 [Homo sapiens]	ZNF653	0	0.352396	1.0983
axo00837-f_at	4.78767	4.80648	4.58889	4.21999	4.67396	4.49052	0.171142	axo00837-f	hypothetical protein LOC116254 [Homo sapiens]	C6orf72	0	0.3019	0.831512
axo00838-f_at	4.04673	4.25632	4.46369	4.12725	4.30017	4.44929	0.822157	axo00838-f	glycolipid transfer protein domain containing 1 [Homo sapiens]	GLTPD1	0	0.883302	1.02573
axo00840-f_at	9.04402	9.07777	9.01011	7.99654	8.25751	8.08403	0.00450434	axo00840-f	hypothetical protein LOC119710 [Homo sapiens]	C11orf74	1	0.034535	0.524394
axo00841-r_at	6.58604	5.47713	5.49081	10.2369	8.24918	9.21789	0.0115569	axo00841-r	transmembrane protein 45B [Homo sapiens]	TMEM45B	0	0.0561761	10.4347
axo00842-f_at	4.07159	3.97083	4.00771	4.04373	4.01809	3.90083	0.614934	axo00842-f	PIH1 domain containing 2 isoform 1 [Homo sapiens]	PIH1D2	0	0.730427	0.979988
axo00845-f_at	8.5775	8.7957	8.61567	8.92055	9.08905	9.18626	0.0179662	axo00845-f	Leo1, Paf1/RNA polymerase II complex component, homolog [Homo sapiens]	LEO1	0	0.071438	1.32164
axo00847-r_at	5.72089	5.99979	5.5675	6.0149	5.86698	6.14093	0.189657	axo00847-r	calcium activated nucleotidase 1 [Homo sapiens]	CANT1	0	0.324471	1.18499
axo00848-f_at	6.67526	6.41893	6.42109	6.84657	6.7586	6.70834	0.0703177	axo00848-f	lysophospholipase-like 1 [Homo sapiens]	LYPLAL1	0	0.165356	1.20254
axo00849-f_at	5.64086	5.99236	5.97827	5.62888	6.25603	5.95469	0.743874	axo00849-f	lysophospholipase-like 1 [Homo sapiens]	LYPLAL1	0	0.827168	1.05412
axo00850-f_at	4.497	4.18308	4.36339	4.26233	4.39545	4.78439	0.513009	axo00850-f	ADP-ribosylation factor-like 8A [Homo sapiens]	ARL8A	0	0.643947	1.09649
axo00851-r_at	7.46202	7.56832	7.55834	7.93014	7.74861	8.00219	0.0254994	axo00851-r	MIT, microtubule interacting and transport, domain containing 1 [Homo sapiens]	MITD1	0	0.0874068	1.28707
axo00853-f_at	5.09084	5.18275	5.10515	4.76568	4.46604	4.85554	0.0601424	axo00853-f	O-acyltransferase (membrane bound) domain containing 2 [Homo sapiens]	MBOAT2	0	0.150001	0.742009
axo00854-f_at	3.2938	3.34399	3.53967	3.37869	3.72854	3.38804	0.490134	axo00854-f	galactose mutarotase [Homo sapiens]	GALM	0	0.624684	1.07619
axo00857-f_at	8.51775	8.27024	8.22406	7.31964	7.28493	7.33201	0.00676964	axo00857-f	WD repeat domain 45 isoform 2 [Homo sapiens]	WDR45	1	0.0421633	0.491356
axo00858-f_at	7.10752	6.79926	7.10233	6.67057	6.80108	6.95538	0.215726	axo00858-f	zinc finger, AN1-type domain 2B [Homo sapiens]	ZFAND2B	0	0.354918	0.874164
axo00859-f_at	9.33376	9.36852	8.89693	7.70501	8.04425	7.79222	0.00296297	axo00859-f	zinc finger, AN1-type domain 2B [Homo sapiens]	ZFAND2B	1	0.0283047	0.391593
axo00860-f_at	6.33137	6.23455	6.36433	5.98564	6.15368	6.13665	0.0341832	axo00860-f	zinc finger, AN1-type domain 2B [Homo sapiens]	ZFAND2B	0	0.104634	0.8597
axo00861-r_at	7.90104	7.24483	7.35492	6.3045	6.19541	6.14343	0.0195483	axo00861-r	coiled-coil domain containing 148 [Homo sapiens]	CCDC148	0	0.0750966	0.410139
axo00863-r_at	7.57001	7.41645	7.17469	7.73148	7.67713	8.17693	0.0783826	axo00863-r	MMP37-like protein, mitochondrial [Homo sapiens]	C3orf31	0	0.177885	1.38972
axo00864-r_s_at	7.92298	7.35247	6.97835	7.76485	7.52416	7.81649	0.413582	axo00864-r	carboxymethylenebutenolidase [Homo sapiens]	CMBL	0	0.55524	1.21748
axo00865-r_at	9.13644	8.42237	8.31239	9.01933	8.65685	9.05051	0.396609	axo00865-r	carboxymethylenebutenolidase [Homo sapiens]	CMBL	0	0.539012	1.21855
axo00866-r_s_at	8.48133	8.05031	7.83699	8.79007	8.71533	8.9941	0.0475018	axo00866-r	carboxymethylenebutenolidase [Homo sapiens]	CMBL	0	0.129001	1.63613
axo00867-f_at	9.51508	9.58428	9.74907	10.4889	10.6913	10.6276	0.000472409	axo00867-f	HIG1 hypoxia inducible domain family, member 2A [Homo sapiens]	HIGD2A	1	0.0141793	1.98131
axo00868-f_at	10.1532	10.2478	10.0975	9.04327	9.12966	8.88374	0.00051517	axo00868-f	peptidylglycine alpha-amidating monooxygenase isoform c preproprotein [Homo sapiens]	PAM	1	0.0146317	0.451473
axo00870-r_at	3.17106	3.37524	3.72163	3.58283	3.52453	3.49392	0.562257	axo00870-r	TBP-associated factor 1 isoform 2 [Homo sapiens]	TAF1	0	0.686246	1.08006
axo00871-f_at	9.56156	9.68256	9.7582	10.1122	10.0305	10.1076	0.00858424	axo00871-f	SON DNA-binding protein isoform F [Homo sapiens]	SON	1	0.0476823	1.33423
axo00873-r_at	6.15809	6.29077	5.98858	5.79589	5.74811	6.05551	0.0977454	axo00873-r	mitogen-activated protein kinase 1 [Homo sapiens]	MAPK1	0	0.20565	0.823983
axo00874-f_at	7.27262	7.44039	7.21548	6.93516	6.93996	6.93497	0.0311853	axo00874-f	mitogen-activated protein kinase 1 [Homo sapiens]	MAPK1	0	0.0988321	0.772284
axo00875-f_at	3.32284	3.25085	3.37703	3.32493	3.37205	2.9652	0.537095	axo00875-f	vang-like 1 [Homo sapiens]	VANGL1	0	0.664748	0.935504
axo00876-f_at	5.7515	6.04375	6.08871	5.12056	5.01521	4.9081	0.00350889	axo00876-f	zinc finger protein 16 [Homo sapiens]	ZNF16	1	0.0305544	0.518819
axo00877-f_at	4.03079	4.27341	4.13436	3.74291	3.84548	3.86964	0.0248718	axo00877-f	zinc finger protein 16 [Homo sapiens]	ZNF16	0	0.0861672	0.797281
axo00880-r_at	4.70341	4.87954	4.86077	4.04378	4.23886	4.43669	0.0211868	axo00880-r	musashi 2 isoform a [Homo sapiens]	MSI2	0	0.0786234	0.671382
axo00881-r_at	3.60259	3.34669	3.70645	3.3669	3.53363	3.23223	0.277501	axo00881-r	G protein-coupled receptor 73 [Homo sapiens]	PROKR1	0	0.422203	0.886183
axo00882-r_at	4.04774	4.09292	4.02079	3.87306	3.85011	3.76971	0.00620819	axo00882-r	secretory carrier membrane protein 5 [Homo sapiens]	SCAMP5	1	0.0403301	0.856867
axo00883-r_at	4.54035	4.41506	4.52881	5.5682	4.81541	5.16224	0.0827224	axo00883-r	epidermal retinal dehydrogenase 2 [Homo sapiens]	SDR16C5	0	0.18446	1.61017
axo00885-r_at	3.7237	3.62707	3.94714	3.56162	3.60128	3.77102	0.356564	axo00885-r	mitogen-activated protein kinase 10 isoform 2 [Homo sapiens]	MAPK10	0	0.500791	0.919343
axo00886-f_at	3.99994	3.81924	4.18103	4.37204	3.91467	3.81078	0.881559	axo00886-f	cell recognition protein CASPR4 isoform 2 [Homo sapiens]	CNTNAP4	0	0.923311	1.02273
axo00887-r_at	3.64825	4.17982	3.48849	3.62966	4.17809	3.79543	0.737397	axo00887-r	mitogen-activated protein kinase 14 isoform 3 [Homo sapiens]	MAPK14	0	0.822654	1.06847
axo00889-f_at	3.96055	4.27629	4.26963	3.99335	4.11705	4.20588	0.634048	axo00889-f	signal peptide peptidase 3 [Homo sapiens]	UNQ1887	0	0.744717	0.957007
axo00892-f_at	2.96162	2.92209	2.72545	2.83604	3.03505	3.05756	0.353072	axo00892-f	gp130-like monocyte receptor [Homo sapiens]	IL31RA	0	0.497626	1.07661
axo00893-r_at	5.99684	5.67494	5.80311	5.69036	5.87963	5.82619	0.8244	axo00893-r	NK inhibitory receptor precursor [Homo sapiens]	CD300LF	0	0.884812	0.98198
axo00894-f_at	3.72404	3.77902	4.07506	3.61039	3.88838	3.94639	0.782995	axo00894-f	primary ciliary dyskinesia protein 1 [Homo sapiens]	hCG_17324	0	0.854997	0.969746
axo00895-f_at	4.14525	4.2004	4.15541	4.36929	4.4264	4.3353	0.00462985	axo00895-f	mitogen-activated protein kinase 15 [Homo sapiens]	MAPK15	1	0.0350159	1.15667
axo00896-f_at	7.21152	7.53147	7.35176	6.46533	6.4504	6.6753	0.00256411	axo00896-f	tumor-suppressing subtransferable candidate 6 [Homo sapiens]	TSPAN32	1	0.0268023	0.560748
axo00897-f_at	8.25639	8.36378	7.72877	8.37303	8.71044	8.05972	0.385089	axo00897-f	ADAM metallopeptidase with thrombospondin type 1 motif, 13 isoform 1 preproprotein [Homo sapiens]	ADAMTS13	0	0.528074	1.20143
axo00899-r_at	9.48795	9.54065	9.52922	9.07781	9.19869	8.91359	0.0276273	axo00899-r	SWI/SNF-related matrix-associated actin-dependent regulator of chromatin a2 isoform b [Homo sapiens]	SMARCA2	0	0.0918167	0.72905
axo00900-r_at	4.89014	5.16224	4.78544	4.48455	4.97638	4.70789	0.289143	axo00900-r	mitogen-activated protein kinase 8 isoform JNK1 alpha2 [Homo sapiens]	MAPK8	0	0.434548	0.856781
axo00903-f_at	3.24349	3.23268	3.47546	3.5609	3.39667	3.34178	0.325238	axo00903-f	ADAM metallopeptidase with thrombospondin type 1 motif, 16 preproprotein [Homo sapiens]	ADAMTS16	0	0.470925	1.08366
axo00904-f_at	3.38127	3.53988	3.39606	3.41284	3.41712	3.40017	0.624612	axo00904-f	ADAM metallopeptidase with thrombospondin type 1 motif, 17 preproprotein [Homo sapiens]	ADAMTS17	0	0.73782	0.980079
axo00906-f_at	5.82545	5.57704	5.544	5.94442	5.59361	5.75709	0.437927	axo00906-f	casein kinase 1, delta isoform 2 [Homo sapiens]	CSNK1D	0	0.578183	1.08388
axo00907-f_at	4.76589	4.61554	4.81255	4.98604	4.77439	4.92609	0.131109	axo00907-f	SWI/SNF-related matrix-associated actin-dependent regulator of chromatin c2 isoform b [Homo sapiens]	SMARCC2	0	0.251208	1.12053
axo00909-f_at	3.8298	4.1506	4.40054	4.22293	4.09427	4.16699	0.856197	axo00909-f	SWI/SNF-related matrix-associated actin-dependent regulator of chromatin d1 isoform b [Homo sapiens]	SMARCD1	0	0.90644	1.02414
axo00910-f_at	4.36339	4.22427	3.79513	4.27381	4.55725	4.45266	0.21555	axo00910-f	solute carrier family 10 (sodium/bile acid cotransporter family), member 7 isoform b [Homo sapiens]	SLC10A7	0	0.354688	1.23141
axo00912-f_at	10.721	11.1063	10.7242	7.35631	7.34671	7.50069	0.00036157	axo00912-f	delta-notch-like EGF repeat-containing transmembrane [Homo sapiens]	DNER	1	0.0133954	0.09155
axo00913-f_at	6.98702	6.50096	6.69616	7.40303	7.12777	6.97757	0.080042	axo00913-f	two pore segment channel 2 [Homo sapiens]	TPCN2	0	0.180346	1.35793
axo00914-f_at	3.73228	3.51979	4.09463	3.85468	3.6957	4.01527	0.727701	axo00914-f	two pore segment channel 2 [Homo sapiens]	TPCN2	0	0.815734	1.05189
axo00915-r_at	3.41898	3.44498	3.30395	3.88958	3.80871	3.91092	0.00130438	axo00915-r	mitogen-activated protein kinase-activated protein kinase 5 isoform 2 [Homo sapiens]	MAPKAPK5	1	0.0200092	1.39516
axo00916-f_at	3.83264	4.07729	4.06922	4.22918	4.00652	4.0833	0.337371	axo00916-f	TBP-associated factor 6 isoform gamma [Homo sapiens]	TAF6	0	0.482783	1.08168
axo00917-f_at	6.8586	7.11824	7.32374	7.26037	7.51522	7.37832	0.157805	axo00917-f	TBP-associated factor 6 isoform delta [Homo sapiens]	TAF6	0	0.285291	1.21794
axo00918-r_at	10.5847	10.5336	10.6396	10.5747	10.6225	10.7032	0.384138	axo00918-r	peptidylprolyl isomerase-like 4 [Homo sapiens]	PPIL4	0	0.527274	1.03346
axo00920-r_at	6.21072	6.05953	6.28023	6.33001	6.37573	6.4941	0.0611556	axo00920-r	nucleoporin 98kD isoform 4 [Homo sapiens]	NUP98	0	0.151624	1.16187
axo00921-f_at	3.33382	3.80369	3.8946	3.4979	3.72378	3.62534	0.764999	axo00921-f	nucleoporin 98kD isoform 4 [Homo sapiens]	NUP98	0	0.842817	0.958135
axo00922-f_at	3.33146	3.16516	3.31289	3.43945	3.45014	3.29051	0.168782	axo00922-f	Shaw-related voltage-gated potassium channel protein 2 isoform KV3.2a [Homo sapiens]	KCNC2	0	0.298787	1.0894
axo00924-f_at	6.47991	6.82263	6.61753	7.21493	7.2635	7.14689	0.0204088	axo00924-f	dipeptidylpeptidase 9 [Homo sapiens]	DPP9	0	0.0771331	1.4829
axo00925-f_at	3.35771	3.42601	3.41701	3.90715	3.24735	3.5195	0.497048	axo00925-f	novel 58.3 KDA protein isoform 2 [Homo sapiens]	DEPDC7	0	0.630574	1.11555
axo00926-f_at	7.26715	7.28673	6.85206	6.3043	6.24493	6.05482	0.00969709	axo00926-f	N-sulfoglucosamine sulfohydrolase precursor [Homo sapiens]	SGSH	0	0.0510133	0.523417
axo00927-f_at	5.19334	5.14477	4.97046	4.3189	4.54024	4.33237	0.00203758	axo00927-f	complexin 3 [Homo sapiens]	CPLX3	1	0.0242672	0.613149
axo00928-r_at	3.91815	3.67371	3.91356	4.06296	3.95629	3.98044	0.167427	axo00928-r	StAR-related lipid transfer (START) domain containing 4 [Homo sapiens]	STARD4	0	0.29728	1.12098
axo00929-f_at	5.51514	5.19406	5.41632	5.56402	5.71218	5.54901	0.117264	axo00929-f	actin-binding Rho activating protein [Homo sapiens]	ABRA	0	0.233435	1.17547
axo00930-r_at	5.10249	5.17889	5.33825	4.08144	4.27629	4.19191	0.000417351	axo00930-r	sarcoglycan zeta [Homo sapiens]	SGCZ	1	0.0138519	0.49198
axo00931-r_at	7.76879	8.09091	8.03839	8.19876	8.07784	8.2978	0.142062	axo00931-r	TruB pseudouridine (psi) synthase homolog 1 [Homo sapiens]	TRUB1	0	0.265507	1.16913
axo00932-r_at	2.986	3.08262	3.18303	3.04483	3.26781	3.45338	0.285481	axo00932-r	hypothetical protein LOC146562 [Homo sapiens]	C16orf71	0	0.430591	1.12619
axo00933-f_at	4.1927	4.11739	4.09262	3.98753	4.30799	4.15831	0.874602	axo00933-f	solute carrier family 39 (metal ion transporter), member 11 [Homo sapiens]	SLC39A11	0	0.918852	1.01188
axo00934-f_at	8.68717	8.75798	8.63975	8.43272	8.42096	8.51059	0.00630158	axo00934-f	AlkB homolog 3 [Homo sapiens]	ALKBH3	1	0.0406084	0.846622
axo00935-f_at	7.92298	8.08583	7.84123	7.46739	7.29212	7.41195	0.00441485	axo00935-f	diacylglycerol lipase, beta isoform 1 [Homo sapiens]	DAGLB	1	0.0343872	0.678525
axo00936-f_at	4.48463	4.55523	4.64706	4.55529	4.99887	4.52914	0.482335	axo00936-f	bromodomain containing 8 isoform 2 [Homo sapiens]	BRD8	0	0.61796	1.09591
axo00937-f_at	13.4557	13.4893	13.4772	13.18	13.281	13.2234	0.00830695	axo00937-f	nucleosome assembly protein 1-like 1 [Homo sapiens]	NAP1L1	1	0.0467499	0.843293
axo00939-f_at	7.65485	7.62532	7.59565	7.06225	6.98111	6.59285	0.034103	axo00939-f	adaptor-related protein complex 2, beta 1 subunit isoform a [Homo sapiens]	AP2B1	0	0.1045	0.596035
axo00941-f_at	4.48353	4.92542	4.34756	4.47395	4.45963	4.31654	0.438405	axo00941-f	FYVE, RhoGEF and PH domain containing 4 [Homo sapiens]	FGD4	0	0.578624	0.889583
axo00943-f_at	8.18037	8.4428	8.39616	8.82678	8.926	9.13224	0.00699212	axo00943-f	mitochondrial methionyl-tRNA formyltransferase precursor [Homo sapiens]	MTFMT	1	0.0427013	1.5389
axo00944-f_at	3.76255	4.06172	3.71877	3.59549	3.84126	3.90713	0.66817	axo00944-f	protein phosphatase 1 (formerly 2C)-like [Homo sapiens]	PPM1L	0	0.772016	0.95503
axo00945-f_at	7.78203	7.83936	7.87783	7.64311	7.78371	7.91272	0.573758	axo00945-f	hypothetical protein LOC158427 [Homo sapiens]	C9orf97	0	0.69622	0.963776
axo00946-f_at	5.86321	5.60566	5.62764	5.69871	5.13693	5.24776	0.178458	axo00946-f	adenylate cyclase 4 [Homo sapiens]	ADCY4	0	0.311062	0.791302
axo00947-f_at	4.58935	4.52914	4.32992	5.14487	5.17826	5.24126	0.00657409	axo00947-f	EH-domain containing 4 [Homo sapiens]	EHD4	1	0.041551	1.63051
axo00948-f_at	4.40406	4.48597	4.6785	4.29803	4.36537	4.44392	0.191863	axo00948-f	leucine-rich repeat LGI family, member 3 [Homo sapiens]	LGI3	0	0.327047	0.898917
axo00949-r_at	9.94306	9.92531	9.89612	9.89672	10.0196	10.1105	0.291763	axo00949-r	multiple coagulation factor deficiency 2 [Homo sapiens]	MCFD2	0	0.437307	1.06249
axo00950-f_at	4.38361	4.66742	4.38115	4.57636	4.38902	4.41017	0.875785	axo00950-f	ORM1-like 3 [Homo sapiens]	ORMDL3	0	0.919613	0.987
axo00951-r_at	8.56518	9.05399	9.10458	9.24719	9.38162	9.40139	0.117925	axo00951-r	WD repeat domain 36 [Homo sapiens]	WDR36	0	0.234125	1.35236
axo00957-f_at	10.0665	10.0742	10.0936	10.0792	10.0888	10.2331	0.380247	axo00957-f	adaptor-related protein complex 1, gamma 1 subunit isoform a [Homo sapiens]	AP1G1	0	0.523364	1.03928
axo00959-f_at	5.9786	5.89086	5.19073	5.11177	4.94222	4.94222	0.103491	axo00959-f	T-cell activation protein phosphatase 2C [Homo sapiens]	PPTC7	0	0.214148	0.620717
axo00961-f_at	7.21497	7.11308	7.02093	8.15602	8.3436	8.55592	0.00276855	axo00961-f	CDC26 subunit of anaphase promoting complex [Homo sapiens]	CDC26	1	0.0275619	2.35466
axo00962-f_at	4.96068	4.65955	5.18062	5.46115	4.70685	5.3379	0.453181	axo00962-f	YME1-like 1 isoform 1 [Homo sapiens]	YME1L1	0	0.591862	1.17692
axo00963-f_at	4.14147	5.16664	5.62498	4.61369	4.57534	4.05501	0.330299	axo00963-f	amphiphysin isoform 2 [Homo sapiens]	AMPH	0	0.47585	0.676886
axo00964-f_at	7.29584	7.31781	7.42974	6.58304	7.01479	6.86965	0.0427035	axo00964-f	attractin isoform 1 [Homo sapiens]	ATRN	0	0.12108	0.694812
axo00965-f_at	5.19352	5.03779	5.17014	4.84464	4.90699	5.15244	0.214993	axo00965-f	attractin isoform 2 [Homo sapiens]	ATRN	0	0.35409	0.891439
axo00966-f_at	5.30298	5.06035	5.30686	5.03642	4.80372	5.05515	0.0877164	axo00966-f	bridging integrator 1 isoform 3 [Homo sapiens]	BIN1	0	0.19168	0.836073
axo00967-r_at	5.02966	4.52961	4.98328	4.60167	4.5545	4.58617	0.235818	axo00967-r	bridging integrator 1 isoform 10 [Homo sapiens]	BIN1	0	0.378001	0.831198
axo00968-f_at	9.46304	9.31074	9.22894	9.52224	9.60481	9.45242	0.0890774	axo00968-f	bridging integrator 1 isoform 10 [Homo sapiens]	BIN1	0	0.193287	1.14255
axo00969-f_at	8.44982	8.24663	8.00921	8.12314	8.31816	8.25134	0.977307	axo00969-f	regulator of G-protein signalling 3 isoform 5 [Homo sapiens]	RGS3	0	0.985602	0.996998
axo00972-f_at	13.3812	13.3864	13.5798	13.9282	13.9104	14.0122	0.00709068	axo00972-f	ribosomal protein S15a [Homo sapiens]	RPS15A	1	0.0430153	1.41534
axo00973-f_at	4.18172	3.92601	4.32633	4.33837	4.29865	4.18172	0.393584	axo00973-f	oxysterol-binding protein-like protein 2 isoform 2 [Homo sapiens]	OSBPL2	0	0.536062	1.09295
axo00975-f_at	8.08867	8.51999	8.89316	9.2827	9.46629	9.58467	0.0420495	axo00975-f	cancer susceptibility candidate 5 isoform 2 [Homo sapiens]	CASC5	0	0.119817	1.92378
axo00976-r_at	8.58117	8.64211	9.05411	9.66447	9.5495	9.82187	0.0115596	axo00976-r	ribose 5-phosphate isomerase A [Homo sapiens]	RPIA	0	0.0561755	1.89144
axo00977-r_at	7.6046	7.3992	7.08752	6.94915	7.1053	6.96614	0.130095	axo00977-r	solute carrier family 39 (zinc transporter), member 3 isoform a [Homo sapiens]	SLC39A3	0	0.250029	0.780835
axo00978-r_at	3.99422	4.06838	4.06474	3.92706	3.83543	3.83545	0.0118956	axo00978-r	Numb-interacting protein [Homo sapiens]	DUOXA1	0	0.0568857	0.884867
axo00979-f_at	8.14442	8.43121	8.48719	9.07555	9.09887	9.22599	0.00883379	axo00979-f	LOC90806 protein [Homo sapiens]	ANGEL2	1	0.0483726	1.71617
axo00980-f_at	10.8149	10.5964	10.837	10.8346	10.8057	10.9199	0.310811	axo00980-f	hematological and neurological expressed 1-like [Homo sapiens]	HN1L	0	0.456319	1.07474
axo00981-f_at	4.09208	3.82396	3.88203	3.96497	3.81209	3.96055	0.845412	axo00981-f	hematological and neurological expressed 1-like [Homo sapiens]	HN1L	0	0.899241	0.986126
axo00983-f_at	3.86533	3.82914	4.20882	3.83515	4.02773	4.44014	0.574293	axo00983-f	CCR4-NOT transcription complex, subunit 6-like [Homo sapiens]	CNOT6L	0	0.696533	1.09676
axo00984-f_at	7.42181	7.01638	7.05833	7.43149	7.22747	7.30153	0.359911	axo00984-f	TBC1 domain family, member 2B isoform a [Homo sapiens]	TBC1D2B	0	0.503975	1.11316
axo00986-f_at	8.2371	8.46334	8.06061	8.95179	9.34973	8.94545	0.00993941	axo00986-f	nexilin (F actin binding protein) [Homo sapiens]	NEXN	0	0.0516787	1.77601
axo00987-f_at	5.78579	5.94157	5.48647	6.93626	6.92511	6.75862	0.00617224	axo00987-f	nexilin (F actin binding protein) [Homo sapiens]	NEXN	1	0.0403052	2.19677
axo00990-r_at	3.60087	3.69298	3.5347	4.21519	3.84255	4.59999	0.102401	axo00990-r	calpain 13 [Homo sapiens]	CAPN13	0	0.212506	1.52597
axo00992-f_at	8.77328	8.70587	8.3542	8.61351	8.48817	8.64538	0.850992	axo00992-f	kidney predominant protein NCU-G1 [Homo sapiens]	C1orf85	0	0.903024	0.980258
axo00993-r_at	7.72477	8.03696	8.24545	8.10407	8.56825	8.01752	0.376108	axo00993-r	proline racemase-like [Homo sapiens]	C14orf149	0	0.519412	1.17085
axo00994-f_at	9.93584	9.9126	10.0542	10.3027	10.2788	10.3544	0.00618039	axo00994-f	testis expressed sequence 261 [Homo sapiens]	TEX261	1	0.0403191	1.26965
axo00995-f_at	6.08751	5.70446	5.32076	6.73218	6.4768	6.25145	0.0500703	axo00995-f	vacuolar H+ ATPase C2 isoform b [Homo sapiens]	ATP6V1C2	0	0.13322	1.72019
axo00996-r_at	3.25983	3.35687	3.38576	3.47906	3.36029	3.51512	0.126529	axo00996-r	LY6/PLAUR domain containing 1 isoform a [Homo sapiens]	LYPD1	0	0.245148	1.08473
axo00997-r_at	4.85062	5.09289	4.99597	4.29626	4.77575	4.32342	0.0625983	axo00997-r	BTB (POZ) domain containing 16 [Homo sapiens]	BTBD16	0	0.153683	0.699946
axo00998-f_at	5.14469	5.32099	5.36428	4.92311	4.9935	4.80095	0.0142235	axo00998-f	catechol-O-methyltransferase domain containing 1 [Homo sapiens]	COMTD1	0	0.0629091	0.773354
axo00999-f_at	6.02115	5.81818	5.92083	5.72985	5.56529	5.54952	0.0206247	axo00999-f	catechol-O-methyltransferase domain containing 1 [Homo sapiens]	COMTD1	0	0.0774389	0.809348
axo01000-f_at	3.28289	3.01998	3.14417	3.33815	3.32594	3.26585	0.159985	axo01000-f	ankyrin repeat domain 22 [Homo sapiens]	ANKRD22	0	0.287858	1.11804
axo01001-f_at	4.24789	4.179	4.3997	3.94196	4.12402	4.15589	0.0966699	axo01001-f	gametocyte specific factor 1 [Homo sapiens]	GTSF1	0	0.204158	0.8696
axo01002-r_at	3.28908	3.26567	3.4806	3.86904	3.30073	3.36879	0.455668	axo01002-r	neuropeptide S precursor [Homo sapiens]	NPS	0	0.593874	1.1233
axo01003-f_at	8.37414	8.44478	8.86916	9.02379	9.50471	9.22646	0.0301309	axo01003-f	hypothetical protein LOC123207 [Homo sapiens]	C15orf40	0	0.0966344	1.61212
axo01004-r_at	7.82138	7.75737	7.79016	7.79872	7.94285	7.63435	0.981697	axo01004-r	leucine rich repeat containing 28 [Homo sapiens]	LRRC28	0	0.988144	1.00162
axo01005-f_at	7.47504	7.51922	7.29222	6.86315	6.94277	7.04732	0.00660622	axo01005-f	non-imprinted in Prader-Willi/Angelman syndrome 1 isoform 1 [Homo sapiens]	NIPA1	1	0.0416624	0.718098
axo01006-f_at	6.13761	6.31129	6.11232	7.69386	7.96176	8.19473	0.00236084	axo01006-f	hypothetical protein LOC123811 [Homo sapiens]	C16orf63	1	0.0258482	3.39414
axo01009-f_at	8.88236	8.91559	9.02158	8.86016	9.09091	8.86744	0.997105	axo01009-f	zinc finger CCCH-type containing 18 [Homo sapiens]	ZC3H18	0	0.9979	0.999764
axo01010-r_at	8.1162	8.37477	8.50971	9.88406	9.84059	9.99655	0.00198373	axo01010-r	coiled-coil domain containing 43 isoform 1 [Homo sapiens]	CCDC43	1	0.0240975	2.97627
axo01011-f_at	7.55115	7.65443	7.62232	8.04748	7.893	7.80187	0.0357807	axo01011-f	cytochrome b5 domain containing 2 [Homo sapiens]	CYB5D2	0	0.107944	1.23526
axo01012-f_at	4.32142	5.1132	4.57409	4.40076	4.0626	4.17903	0.180641	axo01012-f	lipoxygenase homology domains 1 isoform 1 [Homo sapiens]	LOXHD1	0	0.313317	0.729287
axo01014-f_at	3.67377	3.64516	3.46199	3.62298	3.88117	3.73985	0.198047	axo01014-f	GA repeat binding protein, beta 2 [Homo sapiens]	GABPB2	0	0.334212	1.11293
axo01017-f_at	7.79676	7.71669	7.49282	7.6419	7.70854	7.63922	0.957755	axo01017-f	TBC1 domain family, member 20 [Homo sapiens]	TBC1D20	0	0.973314	0.996171
axo01020-r_at	6.32409	6.40658	6.27639	6.06975	5.82719	5.60692	0.055069	axo01020-r	Rho GTPase activating protein 5 isoform a [Homo sapiens]	ARHGAP5	0	0.141895	0.706582
axo01022-f_at	8.63678	8.9507	8.67702	9.13814	9.1591	9.20025	0.0488505	axo01022-f	raftlin family member 2 [Homo sapiens]	RFTN2	0	0.131279	1.3296
axo01023-f_at	4.9177	4.8405	4.91345	4.843	4.8118	4.44723	0.271642	axo01023-f	zinc finger protein 513 [Homo sapiens]	ZNF513	0	0.416031	0.876683
axo01025-f_at	4.90407	4.52632	5.10805	5.07924	5.73359	5.27067	0.118224	axo01025-f	transmembrane protein 182 [Homo sapiens]	TMEM182	0	0.234463	1.42901
axo01028-r_at	4.80095	4.63767	4.92223	4.63944	4.50389	4.87682	0.455886	axo01028-r	potassium voltage-gated channel, subfamily H, member 8 [Homo sapiens]	KCNH8	0	0.594081	0.924299
axo01029-f_at	7.13381	7.30247	6.89563	7.05355	6.76704	7.20939	0.596752	axo01029-f	transmembrane protein 42 [Homo sapiens]	TMEM42	0	0.716032	0.932618
axo01030-f_at	3.97025	3.73436	3.97025	3.79135	4.00227	3.90903	0.93061	axo01030-f	urocanase domain containing 1 [Homo sapiens]	UROC1	0	0.955887	1.00644
axo01032-r_at	5.31232	5.48808	5.17032	5.40671	5.4579	5.43044	0.360295	axo01032-r	sodium channel associated protein 1 [Homo sapiens]	SCLT1	0	0.504268	1.07782
axo01034-f_at	3.00488	3.27083	3.14928	3.33443	3.27431	3.30995	0.160059	axo01034-f	spermatogenesis associated 4 [Homo sapiens]	SPATA4	0	0.287914	1.12083
axo01035-r_at	9.60505	8.1517	9.35449	3.92388	4.04358	3.99217	0.00751642	axo01035-r	immunoglobulin J chain [Homo sapiens]	IGJ	1	0.0441702	0.0301743
axo01037-f_at	3.56682	3.75619	3.59933	3.54712	3.41199	3.75935	0.599037	axo01037-f	leucine-rich repeats and guanylate kinase domain containing [Homo sapiens]	LRGUK	0	0.717744	0.953984
axo01038-f_at	6.64804	6.2766	5.21898	4.0261	4.43794	4.8576	0.0435472	axo01038-f	sterile alpha motif domain containing 5 [Homo sapiens]	SAMD5	0	0.122452	0.328206
axo01040-f_at	5.00594	5.05765	4.58584	3.93142	4.00509	4.37036	0.0183245	axo01040-f	alcohol dehydrogenase, iron containing, 1 [Homo sapiens]	ADHFE1	0	0.0723185	0.582022
axo01041-f_at	6.65648	6.81409	6.65263	6.61882	6.71681	6.84971	0.821009	axo01041-f	leucine zipper-EF-hand containing transmembrane protein 2 [Homo sapiens]	LETM2	0	0.882636	1.01446
axo01042-f_at	6.6802	6.55452	7.00124	6.2475	6.14871	6.04952	0.0313089	axo01042-f	BTB (POZ) domain containing 14A [Homo sapiens]	NACC2	0	0.0990676	0.661246
axo01046-f_at	4.10192	4.21603	4.06864	4.02151	4.16966	4.23926	0.86192	axo01046-f	highly divergent homeobox [Homo sapiens]	HDX	0	0.910626	1.01018
axo01049-f_at	7.22516	7.13012	6.80547	6.22278	6.22596	5.90605	0.00530626	axo01049-f	dedicator of cytokinesis 11 [Homo sapiens]	DOCK11	1	0.0371642	0.522927
axo01050-f_at	4.5909	4.32341	4.54035	4.69561	4.61558	4.34174	0.651591	axo01050-f	hypothetical protein LOC143684 [Homo sapiens]	FAM76B	0	0.758886	1.04688
axo01051-f_at	3.71169	3.43901	3.47261	3.47575	3.46004	3.54404	0.639711	axo01051-f	hypothetical protein LOC143684 [Homo sapiens]	FAM76B	0	0.748959	0.967391
axo01052-f_at	10.4883	10.2743	10.205	7.91772	8.41102	8.30368	0.000888108	axo01052-f	sestrin 3 [Homo sapiens]	SESN3	1	0.017297	0.231369
axo01053-f_at	4.20774	4.13581	4.43971	4.41079	4.17676	4.34373	0.691769	axo01053-f	glycosyltransferase 1 domain containing 1 [Homo sapiens]	GLT1D1	0	0.789425	1.03479
axo01055-r_at	4.49669	5.23085	5.19185	5.04282	4.51446	4.6399	0.454948	axo01055-r	alpha-2-macroglobulin-like 1 [Homo sapiens]	A2ML1	0	0.593243	0.846312
axo01057-f_at	5.20772	6.67469	6.17735	5.87353	5.16537	5.05579	0.275839	axo01057-f	alpha-2-macroglobulin-like 1 [Homo sapiens]	A2ML1	0	0.420438	0.635067
axo01060-f_at	3.84355	3.81831	3.88888	4.06269	3.90414	3.71545	0.707502	axo01060-f	hypothetical protein LOC144717 [Homo sapiens]	FAM109A	0	0.800284	1.03086
axo01061-r_at	7.86089	7.7379	7.68248	7.87776	7.97621	7.95143	0.0595162	axo01061-r	aryl hydrocarbon receptor nuclear translocator-like isoform b [Homo sapiens]	ARNTL	0	0.149218	1.12874
axo01062-f_at	6.77736	3.96894	3.61876	6.93693	5.66495	6.61309	0.242479	axo01062-f	otoancorin isoform 1 [Homo sapiens]	OTOA	0	0.385295	3.06659
axo01063-f_at	4.35667	4.54115	4.3609	4.29041	4.45505	4.42306	0.72337	axo01063-f	hypothetical protein LOC146705 [Homo sapiens]	C17orf56	0	0.812512	0.979373
axo01064-f_at	4.753	5.20121	4.8487	3.93608	4.30136	3.81477	0.0102486	axo01064-f	coiled-coil domain containing 42 isoform 1 [Homo sapiens]	CCDC42	0	0.0524576	0.529647
axo01065-r_at	4.3583	4.54344	4.63815	5.26761	5.03636	5.28586	0.00401717	axo01065-r	schlafen family member 13 [Homo sapiens]	SLFN13	1	0.0327108	1.60582
axo01066-f_at	3.32791	3.84374	3.78835	3.92535	3.72612	3.57897	0.667602	axo01066-f	dehydrogenase/reductase (SDR family) member 13 [Homo sapiens]	DHRS13	0	0.77158	1.06448
axo01067-r_at	3.52645	3.64487	3.68427	4.0955	3.99672	4.09614	0.00241091	axo01067-r	dehydrogenase/reductase (SDR family) member 13 [Homo sapiens]	DHRS13	1	0.0260695	1.36061
axo01068-f_at	4.52634	4.33877	4.22998	4.03423	3.9037	3.97706	0.0300839	axo01068-f	NLR family, pyrin domain containing 12 isoform 2 [Homo sapiens]	NLRP12	0	0.0965608	0.761349
axo01073-f_at	4.7888	5.12191	5.18268	4.51005	4.20386	4.54531	0.020675	axo01073-f	zinc finger protein 420 [Homo sapiens]	ZNF420	0	0.0774973	0.654565
axo01075-f_at	4.00582	4.1636	4.38484	3.89284	4.12009	4.05602	0.290973	axo01075-f	zinc finger protein 570 [Homo sapiens]	ZNF570	0	0.436417	0.893927
axo01077-f_at	6.54931	5.64674	6.24119	6.4752	6.23058	6.46058	0.459772	axo01077-f	Bro1-domain-containing protein [Homo sapiens]	C1orf58	0	0.597207	1.18348
axo01080-r_at	4.13	4.50122	4.90938	4.27892	4.46808	4.25611	0.514665	axo01080-r	hypothetical protein LOC126859 isoform 1 [Homo sapiens]	C1orf125	0	0.64538	0.883214
axo01081-r_at	6.5907	6.57653	6.69271	5.23132	5.11248	5.14519	8.97948e-06	axo01081-r	ceramide kinase-like isoform b [Homo sapiens]	CERKL	1	0.00693492	0.364253
axo01084-r_at	7.18513	6.9138	6.69419	5.41426	5.06264	5.27067	0.00103337	axo01084-r	hypothetical protein LOC148523 [Homo sapiens]	C1orf51	1	0.0181382	0.311683
axo01085-f_at	3.10102	3.06113	3.03286	3.20598	3.14604	3.15875	0.0175639	axo01085-f	ankyrin repeat domain 35 [Homo sapiens]	ANKRD35	0	0.0707062	1.07568
axo01086-f_at	7.13883	7.08595	7.00281	6.43505	6.19147	6.44648	0.00517914	axo01086-f	hypothetical protein LOC149499 [Homo sapiens]	C1orf92	1	0.0368784	0.607855
axo01087-r_at	9.93024	9.93994	9.80336	9.01827	9.15333	8.95894	0.000438497	axo01087-r	LSM14 homolog B [Homo sapiens]	LSM14B	1	0.0141106	0.555682
axo01088-f_at	7.15	6.98897	6.88749	5.86977	6.23855	6.33137	0.0117455	axo01088-f	LSM14 homolog B [Homo sapiens]	LSM14B	0	0.0565724	0.550091
axo01089-f_at	4.63393	4.3872	4.50825	4.93884	4.59119	4.54564	0.288223	axo01089-f	tektin 4 [Homo sapiens]	TEKT4	0	0.433457	1.13453
axo01090-f_at	3.6845	3.75988	3.6596	3.66943	3.56192	3.67381	0.237125	axo01090-f	ankyrin and armadillo repeat containing [Homo sapiens]	ANKAR	0	0.379309	0.955101
axo01091-r_at	7.61916	7.60948	7.5622	7.91617	8.02242	7.96806	0.00139845	axo01091-r	pseudouridylate synthase 10 [Homo sapiens]	PUS10	1	0.0206022	1.29409
axo01092-f_at	10.6907	10.4541	10.4673	10.9856	11.1891	11.1289	0.0052717	axo01092-f	septin 10 isoform 1 [Homo sapiens]	SEPT10	1	0.0370643	1.47816
axo01093-r_at	3.4588	3.27441	3.34979	3.35518	3.40893	3.34547	0.888094	axo01093-r	kelch-like 23 [Homo sapiens]	KLHL23	0	0.927783	1.00616
axo01094-f_at	6.39599	6.75641	6.40209	6.79566	6.808	6.73097	0.156153	axo01094-f	family with sequence similarity 82, member A1 [Homo sapiens]	FAM82A1	0	0.28312	1.19752
axo01095-f_at	8.26378	8.20578	7.84352	6.88351	7.22877	7.22994	0.00504427	axo01095-f	intercellular adhesion molecule 1 precursor [Homo sapiens]	ICAM1	1	0.0364348	0.503378
axo01097-r_at	5.57142	5.80612	5.70507	4.19408	3.97367	4.45041	0.00261392	axo01097-r	ceramide kinase-like isoform d [Homo sapiens]	CERKL	1	0.0270415	0.35647
axo01098-r_at	5.9461	5.90074	5.74432	5.89877	5.59546	6.08742	0.985181	axo01098-r	EF hand domain family, member B [Homo sapiens]	EFHB	0	0.99031	0.997807
axo01099-r_at	3.23093	3.61488	3.85826	3.45215	3.12783	3.59066	0.482855	axo01099-r	EF hand domain family, member B [Homo sapiens]	EFHB	0	0.618508	0.884043
axo01100-f_at	7.65973	7.83305	7.79882	8.00577	8.06361	8.0876	0.0185358	axo01100-f	coiled-coil domain containing 12 [Homo sapiens]	CCDC12	0	0.0727095	1.22134
axo01101-f_at	4.53359	3.69057	3.71767	7.26042	5.51487	6.65483	0.0221042	axo01101-f	interleukin 20 receptor beta precursor [Homo sapiens]	IL20RB	0	0.080481	5.64158
axo01103-f_at	4.23197	4.35292	4.26779	4.41012	4.92911	4.80227	0.103995	axo01103-f	coiled-coil domain containing 52 [Homo sapiens]	CCDC52	0	0.214816	1.34687
axo01104-f_at	4.43876	4.313	4.54035	4.20261	4.4739	4.25967	0.326848	axo01104-f	coiled-coil domain containing 13 [Homo sapiens]	CCDC13	0	0.472471	0.921056
axo01106-r_at	3.66629	4.95434	3.56114	3.17933	2.79255	2.9372	0.127831	axo01106-r	janus kinase and microtubule interacting protein 1 isoform 2 [Homo sapiens]	JAKMIP1	0	0.247098	0.469469
axo01107-f_at	7.49168	7.48177	7.49485	7.78477	7.88232	7.87951	0.00717325	axo01107-f	THAP domain containing 6 [Homo sapiens]	THAP6	1	0.0431771	1.28293
axo01108-f_at	3.2904	3.33321	3.2407	3.3766	3.27028	3.02614	0.605845	axo01108-f	KPL2 protein isoform 2 [Homo sapiens]	SPEF2	0	0.723182	0.956768
axo01109-r_at	9.86294	9.8452	9.80644	10.0057	9.99535	10.0507	0.00167827	axo01109-r	zinc finger, matrin type 2 [Homo sapiens]	ZMAT2	1	0.0223177	1.13214
axo01111-f_at	4.0725	4.01898	4.01679	4.18363	4.10805	4.23454	0.044172	axo01111-f	ring finger protein 145 [Homo sapiens]	RNF145	0	0.123568	1.10138
axo01114-f_at	3.58264	3.66017	3.87642	3.80852	3.43945	3.77767	0.843442	axo01114-f	cardiac muscle ryanodine receptor [Homo sapiens]	RYR2	0	0.897906	0.978606
axo01115-f_at	3.83619	3.91646	3.7446	4.87586	3.90267	3.76864	0.421809	axo01115-f	gammaN-crystallin [Homo sapiens]	CRYGN	0	0.562786	1.27454
axo01116-f_at	5.31265	5.50874	5.5948	5.65379	5.87616	5.76042	0.0542308	axo01116-f	heterogeneous nuclear ribonucleoprotein U-like 1 isoform d [Homo sapiens]	HNRNPUL1	0	0.140474	1.22382
axo01117-f_at	5.12878	5.47324	5.51003	6.31334	6.1138	6.17379	0.00959144	axo01117-f	hypothetical protein LOC55471 isoform 1 [Homo sapiens]	C2orf56	0	0.0507233	1.77723
axo01118-f_at	5.57578	5.90877	5.76105	5.61051	5.73376	5.44556	0.300449	axo01118-f	RNA binding motif protein 11 [Homo sapiens]	RBM11	0	0.445998	0.900052
axo01119-r_at	9.69495	9.74901	9.75434	9.80158	9.72301	9.90683	0.279495	axo01119-r	apolipoprotein A-I binding protein precursor [Homo sapiens]	APOA1BP	0	0.424368	1.05534
axo01121-f_at	3.73433	3.82199	4.05963	3.8874	3.91017	3.76786	0.885357	axo01121-f	Smith-Magenis syndrome chromosome region, candidate 8 [Homo sapiens]	SMCR8	0	0.925791	0.988397
axo01122-f_at	3.46144	3.59411	3.52613	3.53748	3.51842	3.64136	0.515691	axo01122-f	degenerative spermatocyte homolog 1, lipid desaturase [Homo sapiens]	DEGS1	0	0.646344	1.02707
axo01123-f_at	3.83536	4.06585	4.27161	3.93636	3.90271	4.19416	0.781718	axo01123-f	suppressor of cytokine signaling 5 [Homo sapiens]	SOCS5	0	0.85416	0.968264
axo01124-r_at	8.22927	8.11039	8.11254	8.51147	8.46077	8.93215	0.0749965	axo01124-r	suppressor of cytokine signaling 5 [Homo sapiens]	SOCS5	0	0.172441	1.39868
axo01125-f_at	7.19291	7.10199	7.20144	5.30918	5.71135	5.7458	0.00575677	axo01125-f	phosphatidylethanolamine-binding protein 4 [Homo sapiens]	PEBP4	1	0.0387906	0.335255
axo01126-f_at	9.79989	9.91042	9.49979	7.90977	8.15503	8.21222	0.000627342	axo01126-f	phosphatidylethanolamine-binding protein 4 [Homo sapiens]	PEBP4	1	0.0154565	0.319888
axo01127-f_at	3.49651	3.33232	3.25939	3.46565	3.51727	3.61699	0.121784	axo01127-f	hypothetical protein LOC157769 [Homo sapiens]	FAM91A1	0	0.238927	1.1255
axo01128-r_at	8.47245	8.40241	8.29231	7.64764	7.83936	8.14537	0.0581851	axo01128-r	hypothetical protein LOC157769 [Homo sapiens]	FAM91A1	0	0.146963	0.701445
axo01129-f_at	3.44654	3.49495	3.7564	3.3511	3.55522	3.5091	0.464036	axo01129-f	hypothetical protein LOC157769 [Homo sapiens]	FAM91A1	0	0.60088	0.936821
axo01130-f_at	5.87674	5.92647	5.91321	6.99181	6.84199	6.86687	0.000932706	axo01130-f	COX19 cytochrome c oxidase assembly homolog [Homo sapiens]	COX19	1	0.0175035	1.99273
axo01131-f_at	9.21302	9.1408	9.4844	8.17553	8.26304	8.1411	0.00483545	axo01131-f	FRAS1 related extracellular matrix 1 [Homo sapiens]	FREM1	1	0.035842	0.471005
axo01137-r_at	6.38571	6.29908	6.11138	6.24686	5.94549	6.12601	0.253046	axo01137-r	zinc finger, DHHC-type containing 15 isoform 1 [Homo sapiens]	ZDHHC15	0	0.396532	0.895479
axo01138-f_at	5.27013	5.23096	5.19485	5.07677	5.07283	5.1938	0.0778916	axo01138-f	hypothetical protein LOC159013 [Homo sapiens]	CXorf38	0	0.17705	0.921776
axo01139-r_at	3.29171	3.30113	3.43945	3.43321	3.24669	3.33084	0.925433	axo01139-r	DENN/MADD domain containing 5B [Homo sapiens]	DENND5B	0	0.952665	0.995033
axo01143-f_at	6.93897	7.04471	7.23967	6.32049	6.45653	6.34446	0.00649074	axo01143-f	coiled-coil domain containing 138 [Homo sapiens]	CCDC138	1	0.0412319	0.615306
axo01144-f_at	4.10968	3.74197	4.26339	4.02153	4.17622	4.07139	0.77627	axo01144-f	hypothetical protein LOC168090 [Homo sapiens]	C6orf118	0	0.850428	1.03625
axo01145-f_at	4.79398	5.00978	4.56923	6.18043	5.90799	6.3746	0.00186081	axo01145-f	IMP1 inner mitochondrial membrane peptidase-like [Homo sapiens]	IMMP1L	1	0.0234558	2.57281
axo01146-f_at	6.51828	6.56158	6.30424	7.94266	7.92829	8.24884	0.000403534	axo01146-f	IMP1 inner mitochondrial membrane peptidase-like [Homo sapiens]	IMMP1L	1	0.0136875	2.98672
axo01147-r_at	7.54448	7.53028	7.55337	7.42047	7.49735	7.7673	0.873409	axo01147-r	proline/serine-rich coiled-coil 2 [Homo sapiens]	ZFC3H1	0	0.918271	1.01326
axo01149-r_at	6.08098	6.56663	5.91688	6.12014	6.0575	6.1474	0.723177	axo01149-r	proline/serine-rich coiled-coil 2 [Homo sapiens]	ZFC3H1	0	0.81234	0.946177
axo01153-r_at	7.75728	7.61972	7.52624	7.58537	7.6828	7.40404	0.508076	axo01153-r	hypothetical protein LOC196740 isoform 2 [Homo sapiens]	C10orf72	0	0.639715	0.948021
axo01154-r_at	5.08082	4.86967	4.81777	5.91733	5.86837	5.86444	0.00526465	axo01154-r	asparagine-linked glycosylation 14 homolog [Homo sapiens]	ALG14	1	0.0370277	1.94615
axo01155-r_at	5.08039	4.82613	4.7723	5.978	6.2683	6.22604	0.000656274	axo01155-r	zinc finger protein 451 isoform 1 [Homo sapiens]	ZNF451	1	0.0158009	2.40245
axo01156-f_at	3.17317	3.19777	3.29817	3.20589	3.05521	3.16778	0.249568	axo01156-f	tet oncogene family member 3 [Homo sapiens]	TET3	0	0.393076	0.946005
axo01157-r_at	7.88084	7.9289	7.84885	6.57591	6.60523	6.47073	6.26527e-05	axo01157-r	folliculin isoform 1 [Homo sapiens]	FLCN	1	0.00931901	0.396235
axo01158-f_at	3.45764	3.46413	3.60614	3.52816	3.44042	3.57722	0.929128	axo01158-f	RAN binding protein 3-like [Homo sapiens]	RANBP3L	0	0.955098	1.00414
axo01159-f_at	3.717	3.95983	4.00708	4.09688	4.0419	4.19305	0.122604	axo01159-f	t-SNARE domain containing 1 [Homo sapiens]	TSNARE1	0	0.239974	1.16149
axo01161-f_at	3.28245	3.07995	3.33321	3.32889	3.26498	3.22872	0.64964	axo01161-f	t-SNARE domain containing 1 [Homo sapiens]	TSNARE1	0	0.757317	1.02977
axo01162-f_at	8.2808	9.36865	8.71354	7.12758	7.21165	7.93792	0.0306326	axo01162-f	sushi domain containing 3 [Homo sapiens]	SUSD3	0	0.0977283	0.389057
axo01163-f_at	5.53001	5.77172	5.83766	5.7737	5.90476	6.22394	0.202255	axo01163-f	enkurin [Homo sapiens]	ENKUR	0	0.339374	1.19278
axo01164-r_at	9.21561	8.97209	8.95136	7.61644	7.55404	7.80894	0.000281369	axo01164-r	zinc finger protein 25 [Homo sapiens]	ZNF25	1	0.0125275	0.38248
axo01165-f_at	6.91533	7.09615	7.12322	7.03765	7.14199	7.07325	0.624678	axo01165-f	zinc finger protein 25 [Homo sapiens]	ZNF25	0	0.737855	1.02768
axo01167-r_at	6.68568	6.72599	6.23474	6.04059	5.93305	5.73971	0.0348502	axo01167-r	zinc finger protein 25 [Homo sapiens]	ZNF25	0	0.105997	0.639777
axo01169-r_at	4.14214	4.67948	3.57541	3.48351	3.35244	3.25551	0.132157	axo01169-r	glycine-N-acyltransferase-like 2 [Homo sapiens]	GLYATL2	0	0.252542	0.587018
axo01171-r_at	6.43437	6.53955	5.89384	4.36323	4.43651	4.64956	0.00528303	axo01171-r	IIIG9 protein [Homo sapiens]	C11orf66	1	0.037092	0.285952
axo01172-f_at	7.94004	7.86601	7.77656	6.09779	6.26878	6.19989	1.71274e-05	axo01172-f	hypothetical protein LOC220108 [Homo sapiens]	FAM124A	1	0.00747649	0.313807
axo01173-f_at	5.05398	5.46091	5.55619	5.89259	5.95155	6.11605	0.0389056	axo01173-f	cytochrome b5 reductase-like [Homo sapiens]	CYB5RL	0	0.113765	1.54725
axo01174-f_at	6.70801	6.59367	6.73348	7.40412	7.40847	7.3411	0.000737161	axo01174-f	cytochrome b5 reductase-like [Homo sapiens]	CYB5RL	1	0.0164286	1.63147
axo01175-f_at	5.6344	6.09006	5.8542	6.20139	6.31262	6.52196	0.0451992	axo01175-f	cytochrome b5 reductase-like [Homo sapiens]	CYB5RL	0	0.125152	1.40034
axo01176-f_at	5.51342	5.70264	6.14506	6.50592	6.58076	6.61753	0.0491073	axo01176-f	coiled-coil domain containing 11 [Homo sapiens]	CCDC11	0	0.131635	1.71836
axo01177-f_at	3.33456	3.21034	3.30701	3.43945	3.36135	3.21645	0.514796	axo01177-f	carboxylesterase 7 isoform 2 [Homo sapiens]	CES7	0	0.645504	1.03894
axo01178-f_at	9.352	9.37418	9.40075	8.90268	8.65476	8.74265	0.0115802	axo01178-f	torsin A interacting protein 2 [Homo sapiens]	TOR1AIP2	0	0.0562076	0.655674
axo01179-f_at	4.39312	4.65079	4.27597	4.34468	4.16202	4.46926	0.467186	axo01179-f	torsin A interacting protein 2 [Homo sapiens]	TOR1AIP2	0	0.60379	0.923613
axo01180-f_at	5.24938	5.02386	4.76776	5.02176	5.19571	5.06213	0.635708	axo01180-f	coiled-coil domain containing 46 isoform a [Homo sapiens]	CCDC46	0	0.745925	1.05668
axo01181-f_at	4.14638	4.35954	4.19201	4.44828	4.50874	4.56348	0.0330625	axo01181-f	coiled-coil domain containing 46 isoform a [Homo sapiens]	CCDC46	0	0.102484	1.20932
axo01185-f_at	5.14128	4.42002	5.00994	6.94249	6.07865	6.58098	0.00771262	axo01185-f	hypothetical protein LOC91775 [Homo sapiens]	FAM55C	1	0.044747	3.19754
axo01187-r_at	4.06627	3.78121	4.18185	4.0687	4.16602	4.17731	0.398072	axo01187-r	hypothetical protein LOC92749 [Homo sapiens]	C2orf39	0	0.540232	1.09245
axo01188-f_at	3.27882	3.2002	3.58911	3.32948	3.32798	3.32096	0.824664	axo01188-f	oxidored-nitro domain-containing protein isoform 1 [Homo sapiens]	OSCP1	0	0.885049	0.979484
axo01189-r_at	7.34556	7.56402	7.61937	7.96276	8.0658	8.14222	0.00853666	axo01189-r	PARK2 co-regulated-like isoform 1 [Homo sapiens]	PACRGL	1	0.0475496	1.46133
axo01190-f_at	3.62678	3.5821	3.49444	3.55162	3.54971	3.73141	0.584982	axo01190-f	ubiquitin-like domain containing CTD phosphatase 1 [Homo sapiens]	UBLCP1	0	0.705492	1.03035
axo01191-f_at	3.40369	3.37945	3.47237	3.53988	3.48509	3.4273	0.201741	axo01191-f	ubiquitin-like domain containing CTD phosphatase 1 [Homo sapiens]	UBLCP1	0	0.338795	1.04651
axo01192-r_at	8.09222	8.52659	8.53634	9.82805	9.77553	9.88186	0.00798178	axo01192-r	uracil phosphoribosyltransferase (FUR1) homolog [Homo sapiens]	UPRT	1	0.0457142	2.71967
axo01193-f_at	7.83077	7.72209	7.48532	8.12247	8.08755	8.16374	0.0433006	axo01193-f	cystinosis, nephropathic isoform 1 [Homo sapiens]	CTNS	0	0.122014	1.3615
axo01194-f_at	3.61783	3.92231	3.78086	3.79664	4.01323	3.86111	0.349596	axo01194-f	WD40-repeat protein upregulated in HCC isoform b [Homo sapiens]	WDR16	0	0.494393	1.08422
axo01195-r_at	9.01639	9.19966	9.48015	9.86138	10.2056	10.218	0.00885906	axo01195-r	spindle and KT associated 1 [Homo sapiens]	C18orf24	1	0.0484054	1.81873
axo01196-r_at	7.81648	8.10713	8.14809	7.83264	7.78292	7.878	0.200611	axo01196-r	SKA3 [Homo sapiens]	C13orf3	0	0.33732	0.874959
axo01197-r_at	7.03943	7.11053	6.78789	6.90999	7.06884	6.94427	0.966991	axo01197-r	zinc finger with UFM1-specific peptidase domain [Homo sapiens]	ZUFSP	0	0.979429	0.9966
axo01198-f_at	4.4437	4.66878	4.84035	4.58999	4.68407	4.57009	0.787382	axo01198-f	zinc finger with UFM1-specific peptidase domain [Homo sapiens]	ZUFSP	0	0.858341	0.975202
axo01199-f_at	4.27891	4.66061	4.72078	5.27218	5.27647	5.25813	0.0352344	axo01199-f	hypothetical protein LOC221443 [Homo sapiens]	C6orf130	0	0.106681	1.64204
axo01200-r_at	6.43481	6.71337	7.05295	8.11295	8.25104	8.44735	0.00436124	axo01200-r	non-SMC element 1 homolog [Homo sapiens]	NSMCE1	1	0.0341817	2.90139
axo01201-f_at	8.49996	8.29373	8.18583	8.85961	8.69475	8.85558	0.0178406	axo01201-f	mitogen-activated protein kinase kinase 3 isoform B [Homo sapiens]	MAP2K3	0	0.0711923	1.39166
axo01202-r_at	4.22913	4.01566	4.09066	4.40256	4.41549	4.35975	0.0384931	axo01202-r	hypothetical protein LOC221786 [Homo sapiens]	C7orf38	0	0.113086	1.21485
axo01203-f_at	10.0679	9.99672	9.6327	9.58983	9.59281	9.1738	0.0823694	axo01203-f	jagged 2 isoform b precursor [Homo sapiens]	JAG2	0	0.18398	0.733583
axo01206-r_at	3.2313	3.33768	3.27239	3.4075	3.59145	3.35313	0.127978	axo01206-r	mitogen-activated protein kinase kinase 5 isoform A [Homo sapiens]	MAP2K5	0	0.247285	1.12524
axo01207-f_at	9.98844	10.3274	10.5596	11.1055	11.3327	11.2896	0.0173724	axo01207-f	splicing factor, arginine/serine-rich 7 [Homo sapiens]	SFRS7	0	0.0702029	1.93299
axo01208-r_at	9.5106	9.65522	9.62454	9.1837	9.29238	9.19245	0.003154	axo01208-r	splicing factor, arginine/serine-rich 7 [Homo sapiens]	SFRS7	1	0.0290515	0.771669
axo01209-r_at	11.7737	11.9596	11.9968	11.7788	12	11.8506	0.741318	axo01209-r	splicing factor, arginine/serine-rich 7 [Homo sapiens]	SFRS7	0	0.825331	0.976986
axo01210-f_at	7.84999	7.40986	8.29072	7.82298	7.88248	7.26373	0.581315	axo01210-f	churchill domain containing 1 [Homo sapiens]	CHURC1	0	0.702547	0.874306
axo01211-f_at	3.31544	3.31079	3.42607	3.50301	3.46012	3.3405	0.24898	axo01211-f	zinc finger protein 651 [Homo sapiens]	ZBTB47	0	0.392365	1.05979
axo01212-f_at	7.95835	7.94419	7.9653	8.16332	8.05363	8.16338	0.0395874	axo01212-f	phosphatidylinositol glycan anchor biosynthesis, class M [Homo sapiens]	PIGM	0	0.114972	1.1257
axo01213-r_at	5.58174	5.50733	5.25318	5.18085	5.48635	5.74679	0.907802	axo01213-r	phosphatidylinositol glycan anchor biosynthesis, class M [Homo sapiens]	PIGM	0	0.940495	1.01671
axo01214-f_at	4.2562	4.27782	4.25977	4.79168	4.94837	4.9035	0.00493215	axo01214-f	short chain dehydrogenase/reductase family 42E, member 1 [Homo sapiens]	SDR42E1	1	0.0361979	1.53324
axo01215-f_at	9.41192	9.53338	9.28122	9.16146	9.11421	9.32911	0.102122	axo01215-f	SFT2 domain containing 1 [Homo sapiens]	SFT2D1	0	0.212125	0.86619
axo01216-f_at	3.82932	3.67616	4.19967	3.81423	3.73038	3.75443	0.476516	axo01216-f	tetratricopeptide repeat domain 18 [Homo sapiens]	TTC18	0	0.612576	0.910436
axo01217-r_at	4.31909	4.16635	4.39223	3.57227	3.71844	3.54013	0.00160023	axo01217-r	WD repeat domain 63 [Homo sapiens]	WDR63	1	0.0218292	0.623183
axo01218-f_at	4.6251	4.72403	4.75854	4.42172	4.20615	4.64007	0.14529	axo01218-f	DIRAS family, GTP-binding RAS-like 1 [Homo sapiens]	DIRAS1	0	0.269408	0.823642
axo01219-r_at	7.84559	7.10954	7.08737	6.28819	6.26258	6.03546	0.0337411	axo01219-r	family with sequence similarity 84, member A [Homo sapiens]	FAM84A	0	0.103819	0.449971
axo01220-f_at	6.06569	6.28827	5.54358	4.86415	4.47605	4.58337	0.0127595	axo01220-f	solute carrier family 2 (facilitated glucose transporter), member 12 [Homo sapiens]	SLC2A12	0	0.0589668	0.399243
axo01221-f_at	8.68781	8.67769	8.19702	6.54073	6.65059	7.08713	0.00163435	axo01221-f	solute carrier family 2 (facilitated glucose transporter), member 12 [Homo sapiens]	SLC2A12	1	0.022055	0.294971
axo01223-r_at	10.4633	10.4961	10.4004	10.1505	10.2436	9.88462	0.0703713	axo01223-r	tumor protein p53 binding protein, 2 isoform 1 [Homo sapiens]	TP53BP2	0	0.165386	0.778989
axo01225-f_at	4.62127	4.53674	4.27915	4.08983	4.21186	4.19278	0.078509	axo01225-f	tumor protein p53 binding protein, 2 isoform 1 [Homo sapiens]	TP53BP2	0	0.178111	0.804281
axo01226-f_at	6.3278	6.46043	6.3278	6.61086	6.59103	6.25554	0.434649	axo01226-f	PYD and CARD domain containing isoform b [Homo sapiens]	PYCARD	0	0.575254	1.08207
axo01227-f_at	3.99869	4.37644	4.21627	4.01369	4.31048	4.22643	0.927835	axo01227-f	mitogen-activated protein kinase kinase 7 [Homo sapiens]	MAP2K7	0	0.954307	0.99062
axo01228-f_at	3.02924	3.38985	3.27563	3.32994	3.17124	3.07641	0.779912	axo01228-f	calcium binding protein 4 [Homo sapiens]	CABP4	0	0.852929	0.973299
axo01229-r_at	7.0894	7.09831	6.95449	6.73481	6.91439	7.02281	0.197533	axo01229-r	SUMO/sentrin specific peptidase family member 8 [Homo sapiens]	SENP8	0	0.333653	0.897058
axo01230-r_at	3.55743	3.46156	3.54563	3.61715	3.69093	3.53373	0.176008	axo01230-r	SNARE Vti1a-beta protein [Homo sapiens]	VTI1A	0	0.307994	1.06614
axo01231-f_at	5.13733	5.42177	5.43265	5.30122	5.31918	5.29065	0.807314	axo01231-f	spermatogenesis associated 5 [Homo sapiens]	SPATA5	0	0.87296	0.981528
axo01234-f_at	8.38836	8.23237	8.30866	9.7356	9.67975	9.95418	0.000508622	axo01234-f	mitochondrial ribosomal protein L30 [Homo sapiens]	MRPL30	1	0.0145694	2.78957
axo01235-r_s_at	8.18096	8.17172	7.69778	6.94606	6.71946	7.10105	0.00683953	axo01235-r	tripartite motif-containing 11 [Homo sapiens]	TRIM11	1	0.0423751	0.468256
axo01237-f_at	9.14266	9.3065	9.31946	8.56292	8.66897	8.59028	0.00177804	axo01237-f	ATPase, H+ transporting, V0 subunit isoform 1 [Homo sapiens]	ATP6V0E2	1	0.0230045	0.637804
axo01238-f_at	5.44594	5.69957	5.39721	5.52967	5.62719	5.71204	0.383184	axo01238-f	hypothetical protein LOC90141 [Homo sapiens]	C14orf143	0	0.526432	1.07828
axo01239-f_at	8.71319	8.59952	8.9007	9.66765	9.65743	9.80629	0.0020216	axo01239-f	phospholipase A2-activating protein [Homo sapiens]	PLAA	1	0.024264	1.96245
axo01241-r_at	7.43291	7.54598	7.65668	8.05609	7.90358	8.03138	0.00628311	axo01241-r	ATP binding domain 3 [Homo sapiens]	ATPBD3	1	0.0405544	1.36777
axo01242-f_at	4.21447	4.05501	4.01868	4.02238	4.18172	4.1524	0.784109	axo01242-f	UDP-GlcNAc:betaGal beta-1,3-N-acetylglucosaminyltransferase 7 [Homo sapiens]	B3GNT7	0	0.855609	1.01592
axo01243-r_at	6.46004	6.46319	5.81456	5.87265	6.10157	6.29213	0.568511	axo01243-r	zinc finger protein 31 [Homo sapiens]	ZSCAN20	0	0.691651	0.896796
axo01244-r_at	4.94767	4.85315	5.17911	4.53782	4.90615	4.57352	0.105033	axo01244-r	zinc finger protein 31 [Homo sapiens]	ZSCAN20	0	0.216137	0.800617
axo01245-r_at	5.88658	5.93945	5.61081	5.12701	5.37021	5.57619	0.0543705	axo01245-r	zinc finger protein 31 [Homo sapiens]	ZSCAN20	0	0.140691	0.729773
axo01247-f_at	3.86071	4.13357	4.22194	3.96351	3.84958	3.68671	0.158173	axo01247-f	proline-rich transmembrane protein 2 [Homo sapiens]	PRRT2	0	0.285724	0.847445
axo01248-f_at	3.89287	4.13684	3.75053	4.12725	3.98005	3.94107	0.530806	axo01248-f	ecotropic viral integration site 5-like [Homo sapiens]	EVI5L	0	0.659485	1.06391
axo01249-f_at	8.04352	8.22374	8.41162	8.71137	8.73874	8.74791	0.0400594	axo01249-f	FRA10AC1 protein [Homo sapiens]	C10orf4	0	0.115957	1.42048
axo01250-f_at	5.04676	5.37112	5.27764	5.51608	5.34359	5.30015	0.264272	axo01250-f	hypothetical protein LOC119392 isoform b [Homo sapiens]	C10orf78	0	0.408105	1.11324
axo01251-f_at	8.57992	8.59698	8.52478	8.84672	8.84979	8.92291	0.000825882	axo01251-f	hypothetical protein LOC124402 [Homo sapiens]	FAM100A	1	0.0168705	1.2362
axo01252-f_at	3.83723	3.79259	3.98313	3.68384	3.79664	3.92691	0.493931	axo01252-f	transmembrane protein 170A [Homo sapiens]	TMEM170A	0	0.627889	0.953615
axo01253-f_at	9.81717	9.5628	9.5065	9.74942	9.74443	9.718	0.374029	axo01253-f	mitochondrial ribosomal protein L10 precursor [Homo sapiens]	MRPL10	0	0.517217	1.07808
axo01254-f_at	3.71918	4.05501	3.93388	4.04591	4.27937	4.11525	0.119817	axo01254-f	leucine rich repeat containing 17 isoform 1 [Homo sapiens]	LRRC17	0	0.236547	1.1844
axo01255-r_at	6.18426	6.4071	6.38776	6.74499	6.62246	6.75522	0.0160765	axo01255-r	hypothetical protein LOC126731 [Homo sapiens]	C1orf96	0	0.0672394	1.30241
axo01256-r_at	5.31164	5.37178	4.78103	5.48066	5.54039	5.07263	0.431304	axo01256-r	odd-skipped related 1 [Homo sapiens]	OSR1	0	0.571921	1.15648
axo01257-r_at	6.23263	6.20449	6.02551	7.1418	7.22741	7.35137	0.000264255	axo01257-r	translocase of the inner mitochondrial membrane 14 [Homo sapiens]	DNAJC19	1	0.0123401	2.12281
axo01258-r_at	3.58872	3.72363	3.87862	4.04103	4.08259	3.84307	0.0825947	axo01258-r	spermatogenesis associated 18 homolog [Homo sapiens]	SPATA18	0	0.184258	1.1963
axo01260-r_at	9.43917	9.43101	9.30539	9.10776	9.09372	9.06976	0.0153424	axo01260-r	coiled-coil domain containing 127 [Homo sapiens]	CCDC127	0	0.0657156	0.811439
axo01261-f_at	4.05982	4.22409	4.27579	4.0936	4.02609	4.20889	0.413763	axo01261-f	NudC domain containing 2 [Homo sapiens]	NUDCD2	0	0.555372	0.948003
axo01262-f_at	9.78763	10.1656	10.0924	10.6085	10.6272	10.7759	0.0167511	axo01262-f	hypothetical protein LOC135154 [Homo sapiens]	C6orf57	0	0.0688421	1.57499
axo01263-r_at	8.14479	8.2061	8.27083	8.20256	8.2171	8.30758	0.513121	axo01263-r	hypothetical protein LOC137392 [Homo sapiens]	FAM92A1	0	0.644047	1.02468
axo01264-f_at	3.81067	3.86925	3.52768	4.2468	3.9042	3.82888	0.199268	axo01264-f	mitochondrial carrier protein-like [Homo sapiens]	LOC153328	0	0.335821	1.19534
axo01265-f_at	9.21284	9.23826	9.29441	8.69134	8.9649	8.71954	0.0272377	axo01265-f	G protein-coupled receptor 125 [Homo sapiens]	GPR125	0	0.0910643	0.728713
axo01268-f_at	9.76995	9.62667	9.24635	7.71751	7.71556	7.62936	0.00563045	axo01268-f	iduronate-2-sulfatase isoform a precursor [Homo sapiens]	IDS	1	0.0382863	0.275442
axo01269-f_at	5.80835	6.09862	5.35386	5.97462	6.24492	5.98254	0.28356	axo01269-f	sex comb on midleg 1 isoform 1 [Homo sapiens]	SCMH1	0	0.428531	1.24294
axo01270-f_at	3.89402	3.85604	3.90298	3.59343	3.85604	3.89294	0.386766	axo01270-f	zinc finger protein 509 [Homo sapiens]	ZNF509	0	0.52965	0.930744
axo01271-f_at	5.98658	6.08327	5.93592	5.48799	5.21178	5.22465	0.00700054	axo01271-f	zinc finger protein 509 [Homo sapiens]	ZNF509	1	0.0427397	0.618232
axo01272-r_at	4.67301	4.79611	4.28829	4.19072	3.98894	4.07239	0.0669058	axo01272-r	zinc finger protein 509 [Homo sapiens]	ZNF509	0	0.159899	0.706232
axo01273-r_at	4.60264	4.41967	4.35066	4.34478	4.45527	4.4353	0.619749	axo01273-r	zinc finger protein 509 [Homo sapiens]	ZNF509	0	0.734192	0.968704
axo01274-f_at	7.97626	7.93973	7.74026	7.8335	7.72282	7.86868	0.428672	axo01274-f	mitochondrial solute carrier protein [Homo sapiens]	SLC25A43	0	0.569407	0.947972
axo01275-f_at	8.84734	8.82725	8.7865	8.70592	8.56196	8.47364	0.0628241	axo01275-f	hypothetical protein LOC219738 [Homo sapiens]	C10orf35	0	0.153993	0.846828
axo01276-r_at	7.21741	7.78252	7.93158	7.27772	7.55682	7.48447	0.45488	axo01276-r	rhotekin 2 [Homo sapiens]	RTKN2	0	0.593231	0.868038
axo01277-f_at	5.4242	5.71026	5.27013	5.31044	5.34588	5.49864	0.600426	axo01277-f	leucine rich transmembrane and 0-methyltransferase domain containing isoform 1 [Homo sapiens]	LRTOMT	0	0.718893	0.943956
axo01278-f_at	5.1074	4.74102	4.91321	4.61451	4.42291	4.59591	0.049811	axo01278-f	RasGEF domain family, member 1A [Homo sapiens]	RASGEF1A	0	0.132706	0.770519
axo01279-f_at	7.00777	4.58184	4.75829	10.6632	10.0818	10.823	0.0167809	axo01279-f	upper zone of growth plate and cartilage matrix associated [Homo sapiens]	UCMA	0	0.0688939	33.6691
axo01280-f_at	8.05845	8.07145	8.40154	8.20358	8.18583	8.13318	0.981591	axo01280-f	lactation elevated 1 [Homo sapiens]	LACE1	0	0.988087	0.997956
axo01282-f_at	3.50947	3.79974	3.86485	3.8171	3.81395	4.00691	0.303389	axo01282-f	lactation elevated 1 [Homo sapiens]	LACE1	0	0.448902	1.11314
axo01283-f_at	4.80598	4.59531	4.91671	4.70822	4.53849	4.66376	0.292201	axo01283-f	oxysterol-binding protein-like protein 3 isoform d [Homo sapiens]	OSBPL3	0	0.437768	0.910137
axo01284-r_at	12.4188	12.4559	12.6112	11.6608	11.7168	11.6189	0.00129175	axo01284-r	programmed cell death 4 isoform 2 [Homo sapiens]	PDCD4	1	0.0199219	0.562618
axo01285-f_at	4.22807	4.05598	4.53365	4.02242	4.21939	3.82349	0.239603	axo01285-f	semaphorin 5B isoform 1 [Homo sapiens]	SEMA5B	0	0.381904	0.840431
axo01286-r_at	7.27447	7.63898	7.27053	6.73503	6.77281	6.83406	0.031723	axo01286-r	WD repeat domain 67 isoform 1 [Homo sapiens]	WDR67	0	0.0998898	0.653371
axo01288-f_at	7.8352	7.91612	7.81087	7.64122	7.60485	7.49124	0.0100274	axo01288-f	solute carrier family 15, member 4 [Homo sapiens]	SLC15A4	0	0.0518811	0.826474
axo01289-r_at	5.53241	5.60011	5.5361	5.0638	5.51639	5.55989	0.382308	axo01289-r	RAD52 motif 1 isoform 1 [Homo sapiens]	RDM1	0	0.52548	0.88504
axo01290-r_at	5.06796	5.46618	5.08867	4.34335	4.66212	4.54894	0.0152771	axo01290-r	interleukin 27 [Homo sapiens]	IL27	0	0.0655618	0.620084
axo01293-r_at	8.79087	8.80735	8.8385	8.59012	8.83757	8.34358	0.259409	axo01293-r	mitogen-activated protein kinase kinase kinase kinase 4 isoform 3 [Homo sapiens]	MAP4K4	0	0.403231	0.857484
axo01294-f_at	8.25357	8.47355	8.33252	8.95959	8.83244	9.0504	0.00275132	axo01294-f	ATP synthase mitochondrial F1 complex assembly factor 2 [Homo sapiens]	ATPAF2	1	0.0274995	1.5097
axo01295-f_at	3.42572	3.28153	3.62857	3.30763	3.35488	3.19649	0.252941	axo01295-f	lipin 1 [Homo sapiens]	LPIN1	0	0.396492	0.895684
axo01296-f_at	3.6191	3.47854	3.47148	3.98915	3.76679	3.88428	0.0133509	axo01296-f	diacylglycerol kinase, beta isoform 2 [Homo sapiens]	DGKB	0	0.0606118	1.28079
axo01297-f_at	5.42769	6.01286	6.07557	7.50178	7.55219	7.72824	0.00813883	axo01297-f	NUF2, NDC80 kinetochore complex component [Homo sapiens]	NUF2	1	0.0462837	3.37611
axo01300-r_at	4.07601	3.8907	4.13653	4.04563	4.20993	4.37561	0.222463	axo01300-r	ataxin 2 related protein isoform B [Homo sapiens]	ATXN2L	0	0.362409	1.12973
axo01302-f_at	4.49448	4.44633	4.11523	4.12725	4.32642	3.96118	0.251609	axo01302-f	transmembrane protein 103 [Homo sapiens]	C3orf75	0	0.395298	0.862304
axo01304-r_at	3.60575	3.8854	3.8157	3.64006	3.70998	3.56534	0.260594	axo01304-r	single stranded DNA binding protein 3 isoform a [Homo sapiens]	SSBP3	0	0.404227	0.91352
axo01305-r_at	10.667	10.8229	10.86	10.7833	10.8684	10.7134	0.948843	axo01305-r	single stranded DNA binding protein 3 isoform a [Homo sapiens]	SSBP3	0	0.967883	1.00353
axo01306-f_at	5.73714	5.84668	5.93104	5.8215	5.89775	5.69245	0.696955	axo01306-f	single stranded DNA binding protein 3 isoform a [Homo sapiens]	SSBP3	0	0.792954	0.976448
axo01307-f_at	5.91365	6.04184	5.78214	5.28127	5.54255	5.51851	0.014615	axo01307-f	tigger transposable element derived 3 [Homo sapiens]	TIGD3	0	0.0638113	0.724421
axo01308-r_at	8.7903	8.87454	8.95283	9.14943	8.99478	8.98698	0.0736214	axo01308-r	adaptor-related protein complex 1 beta 1 subunit isoform b [Homo sapiens]	AP1B1	0	0.170431	1.12597
axo01309-f_at	4.20368	4.15787	4.28155	4.27658	4.20301	4.26849	0.468264	axo01309-f	synaptogyrin 1 isoform 1b [Homo sapiens]	SYNGR1	0	0.604716	1.02455
axo01310-f_at	3.11081	3.35439	3.41284	3.24203	3.2208	3.4424	0.941884	axo01310-f	septin 3 isoform A [Homo sapiens]	SEPT3	0	0.96323	1.0063
axo01311-f_at	4.70977	4.63897	4.30462	5.17997	4.91998	5.35337	0.0277309	axo01311-f	PAK-interacting exchange factor beta isoform b [Homo sapiens]	ARHGEF7	0	0.0920239	1.51571
axo01312-r_at	3.97762	3.78589	3.9712	3.57064	3.65148	3.66051	0.0298437	axo01312-r	TNF receptor-associated factor 5 [Homo sapiens]	TRAF5	0	0.0959741	0.821294
axo01313-f_at	10.4518	10.2651	9.65438	10.865	10.5565	10.6945	0.124399	axo01313-f	microsomal glutathione S-transferase 1 [Homo sapiens]	MGST1	0	0.242447	1.49652
axo01314-f_at	7.63417	7.4359	7.29408	8.33332	8.12068	8.10632	0.00511469	axo01314-f	TNF receptor-associated factor 6 [Homo sapiens]	TRAF6	1	0.0367321	1.661
axo01315-f_at	11.9511	11.7818	11.8434	11.9148	11.948	11.9481	0.251751	axo01315-f	myotrophin [Homo sapiens]	MTPN	0	0.395429	1.05572
axo01316-r_at	8.99904	8.86292	8.9065	8.81404	8.83077	8.86554	0.154165	axo01316-r	renalase isoform 1 [Homo sapiens]	RNLS	0	0.280833	0.942108
axo01317-f_at	4.23967	4.02797	4.11567	4.91444	4.38106	4.50741	0.0842077	axo01317-f	voltage-dependent calcium channel gamma-5 subunit isoform a [Homo sapiens]	CACNG5	0	0.186571	1.38819
axo01318-f_at	6.61373	6.64484	6.60187	6.90917	6.54788	6.6748	0.483221	axo01318-f	crystallin, zeta-like 1 [Homo sapiens]	CRYZL1	0	0.618818	1.06471
axo01319-f_at	5.72424	4.74358	5.50666	6.77946	5.83953	6.64119	0.058584	axo01319-f	EDAR-associated death domain isoform A [Homo sapiens]	EDARADD	0	0.147673	2.13648
axo01320-f_at	7.76993	7.75641	7.73026	7.94566	7.84565	7.9077	0.0244755	axo01320-f	ankyrin repeat and SOCS box-containing protein 3 isoform b [Homo sapiens]	ASB3	0	0.0853096	1.10762
axo01321-f_at	8.82596	8.95346	8.93347	9.15602	9.33263	9.10064	0.032883	axo01321-f	glutathione transferase zeta 1 isoform 1 [Homo sapiens]	GSTZ1	0	0.102165	1.22445
axo01322-r_at	8.45083	8.37664	8.12852	8.26875	8.30674	8.33468	0.890959	axo01322-r	high mobility group AT-hook 1 isoform b [Homo sapiens]	HMGA1	0	0.929616	0.989466
axo01323-r_at	4.03935	3.89418	4.01454	3.87867	3.78418	3.83531	0.0577342	axo01323-r	zinc finger protein 323 [Homo sapiens]	ZNF323	0	0.1461	0.901269
axo01324-f_at	3.03109	3.17048	2.88812	3.03885	2.99434	3.13942	0.783542	axo01324-f	zinc finger protein 23 [Homo sapiens]	ZNF23	0	0.855222	1.01934
axo01325-r_at	4.28856	4.21373	4.39971	4.28045	4.29533	4.12225	0.429153	axo01325-r	solute carrier family 5 (iodide transporter), member 8 [Homo sapiens]	SLC5A8	0	0.569857	0.953964
axo01328-r_at	13.8222	13.5484	13.4638	13.0543	12.9802	13.1775	0.0208721	axo01328-r	cathepsin L1 preproprotein [Homo sapiens]	CTSL1	0	0.0779888	0.687394
axo01331-f_at	8.49393	8.42205	8.40343	7.88352	7.86927	7.86829	0.00181453	axo01331-f	SBBI26 protein isoform 1 [Homo sapiens]	KLHL7	1	0.0231485	0.675436
axo01334-f_at	6.2384	5.99235	5.95937	6.32784	6.3272	6.14344	0.140277	axo01334-f	glutathione S-transferase mu 1 isoform 2 [Homo sapiens]	GSTM1	0	0.263347	1.15092
axo01335-f_at	8.98412	8.41268	9.09488	8.90812	9.04786	8.86711	0.657843	axo01335-f	limbin [Homo sapiens]	EVC2	0	0.763863	1.07958
axo01337-f_at	7.66248	7.47934	7.8228	7.85555	7.76791	7.71165	0.343171	axo01337-f	zinc finger/RING finger 2 [Homo sapiens]	ZNRF2	0	0.488022	1.08937
axo01338-r_at	3.05018	3.02632	3.10516	3.08808	3.1751	3.22978	0.111779	axo01338-r	nuclear transcription factor, X-box binding 1 isoform 3 [Homo sapiens]	NFX1	0	0.225967	1.07458
axo01339-f_at	4.71884	4.99323	5.14851	5.26322	5.66582	5.46583	0.0407063	axo01339-f	blood vessel epicardial substance isoform 5 [Homo sapiens]	BVES	0	0.117154	1.42546
axo01341-r_at	3.95975	3.83075	3.5666	3.72152	3.78014	3.66125	0.638222	axo01341-r	PALM2-AKAP2 protein isoform 2 [Homo sapiens]	PALM2-AKAP2	0	0.747739	0.956121
axo01342-f_at	11.1397	10.913	10.584	11.0251	10.5053	10.8806	0.753489	axo01342-f	sphingomyelin synthase 1 [Homo sapiens]	SGMS1	0	0.834347	0.949189
axo01343-f_at	4.05501	4.12038	3.6916	4.138	3.84307	3.94549	0.907535	axo01343-f	sphingomyelin synthase 1 [Homo sapiens]	SGMS1	0	0.940364	1.01386
axo01345-f_at	7.1601	6.72895	6.90117	6.84147	6.47168	6.66332	0.176548	axo01345-f	thioesterase, adipose associated isoform BFIT2 [Homo sapiens]	ACOT11	0	0.30867	0.8286
axo01346-f_at	8.42177	8.38072	8.35914	9.56084	9.4053	9.60151	0.00132938	axo01346-f	nudix-type motif 2 [Homo sapiens]	NUDT2	1	0.0201312	2.1967
axo01347-r_at	8.60241	8.95603	8.63834	8.10293	7.85028	7.5137	0.0155109	axo01347-r	tumor protein p53 inducible protein 3 [Homo sapiens]	TP53I3	0	0.0661692	0.532201
axo01348-r_at	9.29955	9.42434	9.26514	10.2181	10.0473	10.2435	0.000568617	axo01348-r	endoplasmic reticulum-golgi intermediate compartment 32 kDa protein [Homo sapiens]	ERGIC1	1	0.0149448	1.79
axo01349-f_at	7.61069	7.67038	7.57005	7.86955	7.95628	8.01905	0.00490848	axo01349-f	F-box only protein 22 isoform a [Homo sapiens]	FBXO22	1	0.0361696	1.25811
axo01350-r_at	8.47559	8.64779	8.55033	8.49258	8.79545	8.58002	0.571997	axo01350-r	hypothetical protein LOC90362 [Homo sapiens]	FAM110B	0	0.694672	1.04593
axo01351-f_at	8.23263	7.82635	7.8218	6.93168	7.07542	6.99247	0.0134536	axo01351-f	hypothetical protein LOC90362 [Homo sapiens]	FAM110B	0	0.0608714	0.513915
axo01353-r_at	3.86244	3.70235	3.79664	3.68052	3.9743	3.75438	0.88315	axo01353-r	LAG1 homolog, ceramide synthase 5 [Homo sapiens]	LASS5	0	0.924398	1.0111
axo01355-f_at	3.30353	3.43463	3.8897	3.28307	3.62763	3.73278	0.982601	axo01355-f	diencephalon/mesencephalon homeobox 1 isoform b [Homo sapiens]	DMBX1	0	0.988607	1.00362
axo01356-r_at	3.49259	3.59538	4.06597	4.03686	4.10104	3.79655	0.282283	axo01356-r	transmembrane inner ear protein precursor [Homo sapiens]	TMIE	0	0.427244	1.19762
axo01357-f_at	4.15622	3.92917	4.24332	4.12469	4.11036	4.37835	0.499345	axo01357-f	TRAF3 interacting protein 2 isoform 1 [Homo sapiens]	TRAF3IP2	0	0.632449	1.06799
axo01358-r_at	3.21388	3.41899	3.34988	3.08842	3.24719	3.0968	0.0833405	axo01358-r	hypothetical protein LOC203259 [Homo sapiens]	C9orf25	0	0.185427	0.880597
axo01361-f_at	3.33502	3.43525	3.69775	3.23131	3.33321	3.56426	0.482993	axo01361-f	nuclear receptor coactivator 1 isoform 2 [Homo sapiens]	NCOA1	0	0.618644	0.924612
axo01362-f_at	4.22905	4.18172	4.26471	4.18172	4.32588	4.01189	0.629229	axo01362-f	sorting nexin 15 isoform B [Homo sapiens]	SNX15	0	0.741573	0.964602
axo01363-r_at	13.2085	13.1127	12.8439	12.7407	12.7415	12.7523	0.10452	axo01363-r	cathepsin B preproprotein [Homo sapiens]	CTSB	0	0.215478	0.806511
axo01364-f_at	6.32325	6.42697	6.28918	7.50674	7.41219	7.7095	0.00146594	axo01364-f	tRNA guanosine-2'-O-methyltransferase TRM11 [Homo sapiens]	TRMT11	1	0.0210108	2.29159
axo01365-f_at	4.03897	4.01992	4.15412	4.2721	4.1859	4.53979	0.11979	axo01365-f	peptidylprolyl isomerase-like 2 isoform b [Homo sapiens]	PPIL2	0	0.236587	1.1988
axo01366-f_at	8.9982	8.93068	8.98763	9.21986	9.37573	9.47044	0.0269584	axo01366-f	hypothetical protein LOC138716 [Homo sapiens]	C9orf23	0	0.0904923	1.30421
axo01367-r_at	3.32848	3.43165	3.29951	3.29925	3.39947	3.55905	0.495953	axo01367-r	Smith-Magenis syndrome chromosome region, candidate 7 isoform 2 [Homo sapiens]	SMCR7	0	0.629622	1.04684
axo01368-f_at	9.27474	9.18131	9.24224	8.64959	8.61392	8.62925	0.000655365	axo01368-f	biorientation of chromosomes in cell division 1-like [Homo sapiens]	BOD1L	1	0.015798	0.65891
axo01369-f_at	7.65108	7.43349	7.43566	6.88268	6.8	6.46669	0.0107705	axo01369-f	biorientation of chromosomes in cell division 1-like [Homo sapiens]	BOD1L	0	0.0538523	0.57823
axo01370-f_at	3.93867	3.45256	3.75445	3.63158	3.77989	3.51548	0.680738	axo01370-f	GREB1 protein isoform c [Homo sapiens]	GREB1	0	0.781858	0.950715
axo01371-f_at	5.67175	5.6943	5.1988	6.07	5.9886	6.044	0.0835383	axo01371-f	abhydrolase domain containing 11 isoform 1 [Homo sapiens]	ABHD11	0	0.18562	1.4266
axo01372-f_at	11.3182	11.4259	11.4507	11.344	11.4128	11.4211	0.912304	axo01372-f	serine hydroxymethyltransferase 1 (soluble) isoform 2 [Homo sapiens]	SHMT1	0	0.943844	0.996098
axo01373-f_at	8.5203	8.57759	7.67303	6.66332	6.59034	6.76614	0.0293576	axo01373-f	proteasome beta 8 subunit isoform E2 proprotein [Homo sapiens]	PSMB8	0	0.0950806	0.333624
axo01374-f_at	4.43808	4.42642	4.58584	4.26363	4.3881	4.53245	0.402162	axo01374-f	phosphatidylinositol glycan anchor biosynthesis, class Q isoform 1 [Homo sapiens]	PIGQ	0	0.544459	0.940355
axo01375-f_at	3.30598	3.36783	3.29444	3.25403	3.28521	3.32937	0.352212	axo01375-f	epsin 2 isoform a [Homo sapiens]	EPN2	0	0.496728	0.977239
axo01376-f_at	8.67165	8.52773	8.49781	8.7816	8.65795	8.91406	0.0809698	axo01376-f	coiled-coil domain containing 90A [Homo sapiens]	CCDC90A	0	0.181804	1.16377
axo01377-r_at	7.90218	7.97083	7.83303	7.95458	7.50323	7.93834	0.561568	axo01377-r	cytochrome b-5 isoform 1 [Homo sapiens]	CYB5A	0	0.685864	0.930901
axo01378-r_at	5.91045	6.13991	4.91068	4.04804	4.1305	4.16327	0.0540498	axo01378-r	proteasome beta 9 subunit isoform 2 proprotein [Homo sapiens]	PSMB9	0	0.140168	0.343946
axo01379-f_at	7.28871	7.47616	7.5641	8.02898	8.05072	7.90137	0.00825613	axo01379-f	NOL1/NOP2/Sun domain family, member 5 isoform 1 [Homo sapiens]	NSUN5	1	0.0465945	1.46479
axo01381-f_at	7.502	7.53468	6.37448	7.59915	9.73242	8.80141	0.109615	axo01381-f	otospiralin [Homo sapiens]	OTOS	0	0.222825	2.97716
axo01385-f_at	4.2944	4.0131	4.02652	4.86578	4.48305	5.06036	0.0355801	axo01385-f	G protein-coupled receptor, family C, group 6, member A [Homo sapiens]	GPRC6A	0	0.107484	1.61521
axo01386-f_at	3.90621	3.87146	4.25493	3.98853	3.84219	4.18844	0.978829	axo01386-f	G protein-coupled receptor, family C, group 6, member A [Homo sapiens]	GPRC6A	0	0.986394	0.9969
axo01387-f_s_at	9.38767	9.42798	9.57485	10.3246	10.2388	10.3992	0.00038268	axo01387-f	proteasome alpha 1 subunit isoform 1 [Homo sapiens]	PSMA1	1	0.0134339	1.81169
axo01388-r_at	5.20694	5.1242	5.16739	5.72944	5.59474	5.65904	0.00104903	axo01388-r	pantothenate kinase 1 isoform alpha [Homo sapiens]	PANK1	1	0.0182535	1.40922
axo01390-r_at	5.66322	5.93529	5.77621	5.90937	5.85786	5.91652	0.320707	axo01390-r	pantothenate kinase 1 isoform beta [Homo sapiens]	PANK1	0	0.466281	1.07401
axo01391-f_at	4.41869	4.35037	4.21201	3.69561	3.96457	4.01692	0.0284117	axo01391-f	T-cell activation Rho GTPase-activating protein isoform a [Homo sapiens]	TAGAP	0	0.0933572	0.73987
axo01392-f_at	10.467	10.489	10.512	9.72584	9.992	9.66267	0.0190154	axo01392-f	casein kinase 1 epsilon [Homo sapiens]	CSNK1E	0	0.0738834	0.617349
axo01395-f_at	4.05503	4.12949	3.85558	4.21844	4.29801	3.77783	0.672457	axo01395-f	inverted formin 2 isoform 2 [Homo sapiens]	INF2	0	0.775406	1.06049
axo01396-r_at	3.76387	3.8337	3.58294	3.27695	3.30931	3.29301	0.0268666	axo01396-r	protein phosphatase with EF hand calcium-binding domain 1 isoform 3 [Homo sapiens]	PPEF1	0	0.0903047	0.740336
axo01397-f_at	9.57272	9.52997	9.40014	9.93663	9.80484	9.98091	0.00537929	axo01397-f	sorting nexin 5 [Homo sapiens]	SNX5	1	0.0374146	1.32548
axo01398-f_at	7.31275	7.60832	7.37303	7.52195	7.51115	7.80911	0.241472	axo01398-f	F-box only protein 34 [Homo sapiens]	FBXO34	0	0.384181	1.13501
axo01399-r_at	9.81687	9.87175	9.9312	10.3531	10.3887	10.3553	0.00198679	axo01399-r	sorting nexin 6 isoform b [Homo sapiens]	SNX6	1	0.024062	1.40679
axo01400-f_at	3.58381	3.25987	3.36829	3.59344	3.41702	3.28395	0.843852	axo01400-f	p53 target zinc finger protein isoform 2 [Homo sapiens]	ZMAT3	0	0.8982	1.01923
axo01401-f_at	5.30957	5.69012	5.97541	6.69341	6.55637	6.71872	0.0288422	axo01401-f	leucine-rich repeat kinase 1 [Homo sapiens]	C15orf42	0	0.0940487	1.99695
axo01403-f_at	5.82953	6.13209	5.62516	5.51736	5.75722	5.77782	0.366341	axo01403-f	RNA pseudouridylate synthase domain containing 2 [Homo sapiens]	RPUSD2	0	0.509992	0.883849
axo01404-r_at	9.32581	9.43042	9.45803	10.2712	10.0591	10.1802	0.000997776	axo01404-r	hypothetical protein LOC90488 [Homo sapiens]	C12orf23	1	0.0178727	1.69985
axo01405-f_s_at	3.26929	3.41681	3.44396	3.66571	4.51192	3.31386	0.329398	axo01405-f	tropomyosin 3 isoform 1 [Homo sapiens]	TPM3	0	0.475098	1.36965
axo01406-r_at	12.5206	12.5693	12.5314	12.8484	12.8745	12.9041	0.000110014	axo01406-r	basic transcription factor 3-like 4 isoform 1 [Homo sapiens]	BTF3L4	1	0.0105194	1.26153
axo01408-f_at	3.75053	3.53751	4.07097	3.77835	3.67129	3.78293	0.813872	axo01408-f	IQ motif containing H isoform 1 [Homo sapiens]	IQCH	0	0.877405	0.97121
axo01409-f_at	6.13809	6.2081	6.4382	6.73956	6.78051	7.13044	0.0184571	axo01409-f	Fanconi anemia-associated protein, 24 kDa [Homo sapiens]	C19orf40	0	0.0725424	1.53905
axo01410-r_at	6.54363	6.80372	7.07314	7.65295	7.48944	7.53104	0.0295758	axo01410-r	prolyl-tRNA synthetase (mitochondrial)(putative) [Homo sapiens]	PARS2	0	0.0953875	1.68294
axo01411-f_at	8.84678	8.81314	8.69351	8.32659	8.17955	8.1986	0.00110644	axo01411-f	CHMP family, member 7 [Homo sapiens]	CHMP7	1	0.0187488	0.683228
axo01412-f_at	7.31243	7.3143	7.24284	7.98855	7.92992	8.01328	3.65179e-05	axo01412-f	family with sequence similarity 58, member A isoform 1 [Homo sapiens]	FAM58A	1	0.00862681	1.61037
axo01413-r_at	7.60848	7.42617	7.63342	7.85249	7.97351	7.84183	0.0178268	axo01413-r	dendritic cell-derived ubiquitin-like protein [Homo sapiens]	UBTD2	0	0.0712219	1.25985
axo01414-f_at	3.79664	3.64943	3.55007	3.43944	3.63787	3.44511	0.17902	axo01414-f	zinc finger protein 585B [Homo sapiens]	ZNF585B	0	0.311608	0.896323
axo01416-f_at	3.31361	3.55743	3.49966	3.553	3.45668	3.47033	0.681579	axo01416-f	synaptotagmin XI [Homo sapiens]	SYT11	0	0.782153	1.02558
axo01417-r_at	4.94878	4.46703	3.91356	5.32375	4.92282	4.98166	0.156839	axo01417-r	golgin, RAB6-interacting isoform a [Homo sapiens]	GORAB	0	0.284004	1.55074
axo01418-f_at	4.37019	4.56092	4.92117	4.93548	4.91084	4.67055	0.310763	axo01418-f	arrestin domain containing 1 [Homo sapiens]	ARRDC1	0	0.456316	1.16597
axo01419-r_at	4.18039	4.08931	4.14587	4.07873	4.12808	4.27195	0.764215	axo01419-r	hypothetical protein LOC93190 [Homo sapiens]	C1orf158	0	0.842323	1.01471
axo01420-r_at	10.2296	10.226	9.97293	10.0994	9.9748	10.2287	0.728282	axo01420-r	alpha-L-iduronidase precursor [Homo sapiens]	IDUA	0	0.816158	0.971386
axo01421-f_at	6.31166	5.91006	5.72328	6.66414	6.41391	6.77071	0.045968	axo01421-f	oligonucleotide/oligosaccharide-binding fold containing 2A [Homo sapiens]	OBFC2A	0	0.126392	1.55249
axo01422-f_at	6.27793	6.10368	6.48773	5.96704	6.27024	6.14386	0.317675	axo01422-f	transcriptional adaptor 2 (ADA2 homolog, yeast)-beta [Homo sapiens]	TADA2B	0	0.463449	0.893331
axo01423-r_at	8.80518	8.9139	9.24806	9.98968	9.80131	10.0478	0.00716312	axo01423-r	threonyl-tRNA synthetase [Homo sapiens]	TARS	1	0.0431549	1.94153
axo01424-f_at	3.90882	4.22667	4.09458	4.86319	5.46775	5.33477	0.0118899	axo01424-f	kleisin beta isoform 2 [Homo sapiens]	NCAPH2	0	0.0568994	2.21179
axo01426-f_at	4.54035	4.77599	4.60126	5.08295	4.87196	4.89739	0.0326953	axo01426-f	ATP-dependent RNA helicase ROK1 isoform b [Homo sapiens]	DDX52	0	0.101913	1.24105
axo01427-f_at	4.90294	5.03506	5.18541	5.16079	5.45374	5.39619	0.0717286	axo01427-f	RAB42, member RAS oncogene family [Homo sapiens]	RAB42	0	0.167478	1.22754
axo01428-r_at	6.21353	6.02915	6.07126	5.97117	5.82885	5.70247	0.0529807	axo01428-r	KTEL (Lys-Tyr-Glu-Leu) containing 1 [Homo sapiens]	KTELC1	0	0.13827	0.829042
axo01430-f_at	8.26191	8.34837	8.46516	8.03611	8.21494	8.09201	0.0372898	axo01430-f	tRNA(m1A58)-methyltransferase subunit TRM61 [Homo sapiens]	TRMT61A	0	0.110766	0.844325
axo01431-f_at	6.59034	6.58578	6.16527	6.18102	6.3911	6.35168	0.439508	axo01431-f	tRNA(m1A58)-methyltransferase subunit TRM61 [Homo sapiens]	TRMT61A	0	0.579431	0.908023
axo01432-f_at	7.76021	8.47258	8.64318	9.76015	9.90499	9.80953	0.027292	axo01432-f	hypothetical protein LOC116028 [Homo sapiens]	C16orf75	0	0.0912004	2.89367
axo01433-r_at	6.1497	6.41016	6.75525	7.68714	7.68303	7.95304	0.00673027	axo01433-r	hypothetical protein LOC116028 [Homo sapiens]	C16orf75	1	0.0420878	2.52457
axo01434-f_at	5.75754	5.97239	5.96368	5.51611	5.64323	5.87365	0.165672	axo01434-f	phosphoinositide-3-kinase adaptor protein 1 [Homo sapiens]	PIK3AP1	0	0.294998	0.85844
axo01435-r_at	4.64477	4.70517	5.02432	4.69381	4.82923	4.75435	0.815066	axo01435-r	glycosyltransferase-like 1B [Homo sapiens]	GYLTL1B	0	0.878221	0.977865
axo01436-f_at	5.16809	4.95434	4.94007	4.86377	4.86374	4.77173	0.110905	axo01436-f	zinc finger protein 613 isoform 1 [Homo sapiens]	ZNF613	0	0.224629	0.877972
axo01437-f_at	4.90625	5.02738	4.74839	5.18661	4.85601	5.23274	0.249149	axo01437-f	solute carrier family 36 (proton/amino acid symporter), member 4 [Homo sapiens]	SLC36A4	0	0.39257	1.14694
axo01438-r_at	4.41273	4.53281	4.24918	3.91242	3.67679	3.79544	0.00533971	axo01438-r	hypothetical protein LOC120400 [Homo sapiens]	FAM55A	1	0.0372944	0.658222
axo01439-r_at	9.92781	10.0321	10.0607	10.5972	10.5119	10.5743	0.000773767	axo01439-r	hypothetical protein LOC120534 [Homo sapiens]	C11orf46	1	0.0165819	1.46842
axo01440-f_at	9.18785	9.13895	9.468	10.3004	10.1597	10.3541	0.00275227	axo01440-f	hypothetical protein LOC121053 [Homo sapiens]	C12orf45	1	0.0274953	2.009
axo01441-f_at	5.92352	5.76479	6.34188	5.57866	5.51072	5.93236	0.199878	axo01441-f	hypothetical protein LOC122046 [Homo sapiens]	C13orf26	0	0.336595	0.792154
axo01442-f_at	6.08035	6.05635	6.23935	5.74225	5.86866	6.20211	0.305549	axo01442-f	adenylate kinase 7 [Homo sapiens]	AK7	0	0.4512	0.878018
axo01444-f_at	8.20772	8.44203	8.62273	8.42034	8.35387	8.43217	0.872795	axo01444-f	peptidylprolyl isomerase (cyclophilin)-like 5 isoform 1 [Homo sapiens]	PPIL5	0	0.917913	0.984844
axo01445-f_at	9.69884	9.78714	10.0099	9.86548	9.85115	9.83217	0.866792	axo01445-f	threonyl-tRNA synthetase-like 2 [Homo sapiens]	TARSL2	0	0.913754	1.0123
axo01447-f_at	9.55094	9.55523	9.4925	7.51198	7.70925	7.92465	0.00347049	axo01447-f	hypothetical protein LOC123591 [Homo sapiens]	C15orf27	1	0.0304312	0.283693
axo01448-r_at	8.86095	8.82776	8.65423	8.48752	8.58039	8.59089	0.0510249	axo01448-r	DnaJ (Hsp40) homolog, subfamily B, member 14 isoform 1 [Homo sapiens]	DNAJB14	0	0.134955	0.853791
axo01450-r_at	7.96243	8.50128	8.27021	8.22022	8.22007	8.06021	0.675705	axo01450-r	ATP/GTP binding protein-like 1 [Homo sapiens]	AGBL1	0	0.777724	0.947497
axo01451-f_at	7.06924	7.13159	6.8973	6.56455	6.74222	6.78654	0.026462	axo01451-f	chromosome 16 open reading frame 46 isoform 2 [Homo sapiens]	C16orf46	0	0.0893037	0.792816
axo01453-f_at	4.04695	4.31771	4.13436	3.70278	3.88102	4.00771	0.0646493	axo01453-f	zymogen granule protein 16 homolog [Homo sapiens]	ZG16	0	0.156839	0.810846
axo01454-f_at	6.28092	6.26693	5.92555	6.14141	5.97139	6.31312	0.922408	axo01454-f	spermatogenesis associated 2-like [Homo sapiens]	SPATA2L	0	0.950819	0.989087
axo01455-r_at	10.3184	10.478	10.5372	10.0865	10.3882	10.0576	0.111761	axo01455-r	LSM12 homolog [Homo sapiens]	LSM12	0	0.225952	0.830986
axo01456-f_at	5.72518	5.42752	5.32996	4.80925	4.96403	4.31379	0.0345097	axo01456-f	solute carrier family 43, member 2 [Homo sapiens]	SLC43A2	0	0.105312	0.574935
axo01457-f_at	6.4002	6.15686	5.64095	5.20775	5.48853	5.09327	0.0497079	axo01457-f	solute carrier family 43, member 2 [Homo sapiens]	SLC43A2	0	0.132572	0.573227
axo01458-f_at	3.89571	3.81859	4.14801	3.81859	3.86148	3.80568	0.333643	axo01458-f	solute carrier family 5 (sodium/glucose cotransporter), member 10 isoform 1 [Homo sapiens]	SLC5A10	0	0.479121	0.916674
axo01459-r_at	6.10322	5.82984	5.66376	6.22492	6.1343	6.2259	0.116884	axo01459-r	hypothetical protein LOC126695 [Homo sapiens]	C1orf172	0	0.232934	1.25652
axo01460-f_at	3.5879	3.71095	3.33761	3.21691	3.20711	3.32555	0.102285	axo01460-f	kelch/ankyrin repeat containing cyclin A1 interacting protein isoform a [Homo sapiens]	KLHDC9	0	0.212332	0.814717
axo01461-r_at	7.05225	7.03121	7.13257	8.12674	7.90808	8.16598	0.00271564	axo01461-r	hypothetical protein LOC127281 [Homo sapiens]	C1orf93	1	0.0274159	1.99297
axo01462-f_at	6.38867	6.33561	6.47823	6.7508	6.93811	6.92247	0.00443072	axo01462-f	DEAD (Asp-Glu-Ala-Asp) box polypeptide 59 [Homo sapiens]	DDX59	1	0.0344173	1.38475
axo01465-f_at	3.84535	3.90503	4.29323	4.06268	4.12747	3.92361	0.888999	axo01465-f	myomesin family, member 3 [Homo sapiens]	MYOM3	0	0.92844	1.01634
axo01466-f_at	4.27384	4.16997	3.85171	4.19347	4.31055	4.21223	0.386027	axo01466-f	kelch domain containing 7A [Homo sapiens]	KLHDC7A	0	0.528999	1.10209
axo01467-f_at	7.33157	7.28448	7.23879	6.21309	6.30638	6.45246	0.00207465	axo01467-f	UBX domain protein 10 [Homo sapiens]	UBXN10	1	0.0244621	0.513712
axo01468-r_at	8.37276	8.53853	8.81012	9.71978	9.81302	10.1018	0.00167918	axo01468-r	hypothetical protein LOC128061 [Homo sapiens]	C1orf131	1	0.022315	2.46981
axo01469-f_at	5.98801	6.29189	6.14838	7.15203	7.1711	7.51339	0.00203355	axo01469-f	hypothetical protein LOC128061 [Homo sapiens]	C1orf131	1	0.0242624	2.19783
axo01470-f_at	4.94051	4.94673	5.36804	4.87985	4.74648	4.97518	0.262273	axo01470-f	T-box 15 [Homo sapiens]	TBX15	0	0.406142	0.859803
axo01471-f_at	3.43332	3.29171	3.51989	3.51033	3.40328	3.57347	0.389997	axo01471-f	xin actin-binding repeat containing 2 isoform 1 [Homo sapiens]	XIRP2	0	0.53255	1.05755
axo01472-f_at	3.26729	3.31472	3.29651	3.44878	3.29651	3.39647	0.180722	axo01472-f	xin actin-binding repeat containing 2 isoform 1 [Homo sapiens]	XIRP2	0	0.313323	1.06271
axo01478-f_at	5.36965	5.28809	5.7184	5.42985	5.54322	5.59635	0.683441	axo01478-f	DIS3 mitotic control homolog (S. cerevisiae)-like 2 [Homo sapiens]	DIS3L2	0	0.783618	1.04567
axo01481-r_at	3.63309	3.99996	3.56216	3.5191	3.29174	3.43591	0.130318	axo01481-r	hypothetical protein LOC130162 isoform 1 [Homo sapiens]	C2orf63	0	0.250123	0.803209
axo01482-f_at	8.72055	8.64901	8.96923	9.17938	9.14821	9.21157	0.0497309	axo01482-f	potassium channel tetramerisation domain containing 18 [Homo sapiens]	KCTD18	0	0.13258	1.31962
axo01483-f_at	7.86704	8.0951	8.40367	7.04709	7.58967	6.9553	0.023457	axo01483-f	translation initiation factor eIF-2B subunit alpha/beta/delta-like protein isoform 1 [Homo sapiens]	MRI1	0	0.0831157	0.526833
axo01484-r_at	6.00792	6.54465	6.52022	5.69148	5.75549	5.38673	0.0299732	axo01484-r	translation initiation factor eIF-2B subunit alpha/beta/delta-like protein isoform 1 [Homo sapiens]	MRI1	0	0.0962825	0.596106
axo01485-f_at	7.04952	7.59042	8.17322	6.87755	7.14989	6.2905	0.117619	axo01485-f	transmembrane protein 178 [Homo sapiens]	TMEM178	0	0.23377	0.56185
axo01486-f_at	7.62493	7.19453	7.22989	8.44729	7.67237	8.20375	0.0591655	axo01486-f	PQ loop repeat containing 3 [Homo sapiens]	PQLC3	0	0.148617	1.69117
axo01487-f_at	3.295	3.167	3.26249	3.36958	3.3512	3.40109	0.0602748	axo01487-f	kelch repeat and BTB (POZ) domain containing 5 [Homo sapiens]	KBTBD5	0	0.150219	1.09616
axo01488-f_at	3.1702	3.27978	3.33665	3.25828	4.43493	3.50508	0.318857	axo01488-f	kelch repeat and BTB (POZ) domain containing 5 [Homo sapiens]	KBTBD5	0	0.464532	1.38564
axo01489-f_at	3.20697	3.09161	3.06326	3.24966	3.3249	3.25111	0.0512692	axo01489-f	hypothetical protein LOC131831 [Homo sapiens]	C3orf44	0	0.135298	1.11312
axo01490-f_at	8.52198	8.90869	9.04619	7.19481	7.58957	7.34696	0.00243147	axo01490-f	nudix-type motif 16 [Homo sapiens]	NUDT16	1	0.026123	0.3664
axo01491-f_at	7.38154	7.60932	7.33527	7.55425	7.38993	7.54467	0.621563	axo01491-f	methyltransferase like 6 [Homo sapiens]	METTL6	0	0.73543	1.03831
axo01492-f_at	9.16336	9.47876	9.33559	9.20463	9.14472	9.28443	0.340267	axo01492-f	methyltransferase like 6 [Homo sapiens]	METTL6	0	0.485336	0.923611
axo01493-f_at	7.22103	7.45326	7.16268	7.37504	7.25587	7.50793	0.431951	axo01493-f	methyltransferase like 6 [Homo sapiens]	METTL6	0	0.572513	1.07224
axo01494-f_at	8.51646	8.87058	8.69498	8.43455	8.55061	8.6798	0.333346	axo01494-f	methyltransferase like 6 [Homo sapiens]	METTL6	0	0.478763	0.908135
axo01495-f_at	7.65231	7.98983	7.58233	7.52733	7.59637	7.59356	0.310101	axo01495-f	methyltransferase like 6 [Homo sapiens]	METTL6	0	0.45551	0.889417
axo01496-f_at	8.28398	8.4169	8.44857	8.15148	8.04608	8.30484	0.0849556	axo01496-f	chromosome 4 open reading frame 32 [Homo sapiens]	C4orf32	0	0.187772	0.861139
axo01497-f_at	3.2391	3.21034	3.37293	3.56643	3.20257	3.45001	0.349832	axo01497-f	junction-mediating and regulatory protein [Homo sapiens]	JMY	0	0.494552	1.09598
axo01498-f_at	8.6636	8.86102	8.75843	8.24566	8.46977	8.54828	0.0429337	axo01498-f	GrpE-like 2, mitochondrial [Homo sapiens]	GRPEL2	0	0.12139	0.79016
axo01499-f_at	4.37778	4.38019	4.35778	4.13252	4.31579	4.25607	0.123866	axo01499-f	zinc finger protein 786 [Homo sapiens]	ZNF786	0	0.241643	0.909333
axo01501-r_at	8.55416	8.47865	8.14265	7.73172	8.06972	7.61172	0.0348533	axo01501-r	tetraspanin 18 isoform 1 [Homo sapiens]	TSPAN18	0	0.105974	0.665525
axo01502-r_at	5.43768	5.613	5.45536	4.82058	4.7644	4.66992	0.000594453	axo01502-r	zinc finger protein 572 [Homo sapiens]	ZNF572	1	0.015323	0.594448
axo01503-f_at	6.84405	6.86227	7.02757	7.42084	7.0635	7.55381	0.0817336	axo01503-f	zinc finger protein 572 [Homo sapiens]	ZNF572	0	0.182967	1.35168
axo01504-f_at	3.21435	3.24033	3.15437	3.45316	3.27904	3.20671	0.268463	axo01504-f	zinc finger protein 572 [Homo sapiens]	ZNF572	0	0.412578	1.07919
axo01508-f_at	6.33507	6.15858	5.90053	5.87003	5.77884	6.05671	0.213091	axo01508-f	hepatocellular carcinoma related protein 1 isoform 1 [Homo sapiens]	VPS37A	0	0.351909	0.852911
axo01509-f_at	7.07795	7.09822	7.13761	7.06277	7.32065	7.4316	0.264249	axo01509-f	hypothetical protein LOC137682 [Homo sapiens]	C8orf38	0	0.4081	1.12278
axo01510-f_at	9.04273	8.92576	9.16188	7.33914	7.50491	7.50596	7.28545e-05	axo01510-f	heparan-alpha-glucosaminide N-acetyltransferase [Homo sapiens]	HGSNAT	1	0.00968821	0.331379
axo01511-r_at	5.98351	6.1829	5.85539	6.77072	6.85214	6.93302	0.00460011	axo01511-r	hypothetical protein LOC138199 [Homo sapiens]	C9orf41	1	0.0348962	1.79588
axo01512-f_at	4.02911	4.21839	3.97314	4.41739	4.16221	4.47336	0.0879748	axo01512-f	hypothetical protein LOC138199 [Homo sapiens]	C9orf41	0	0.192015	1.21204
axo01513-r_at	7.43019	7.394	7.22103	7.17351	7.47795	6.9014	0.435545	axo01513-r	hypothetical protein LOC138311 [Homo sapiens]	FAM69B	0	0.576174	0.892476
axo01514-r_at	3.51447	3.87074	3.70677	3.52654	3.77046	3.70624	0.827409	axo01514-r	protein tyrosine phosphatase domain containing 1 protein isoform 1 [Homo sapiens]	PTPDC1	0	0.886904	0.979708
axo01515-f_at	9.87144	9.99938	9.90974	7.84051	8.27978	8.05181	0.00249342	axo01515-f	fibroblast growth factor binding protein 3 [Homo sapiens]	FGFBP3	1	0.0264211	0.273671
axo01516-f_at	3.13247	3.2076	3.18508	3.31399	3.21363	3.25608	0.0827056	axo01516-f	Rho-type GTPase-activating protein FLJ32810 [Homo sapiens]	FLJ32810	0	0.184443	1.06156
axo01517-f_at	6.7397	6.77938	7.06277	6.01623	6.18704	5.75978	0.00618569	axo01517-f	BTB and kelch domain containing 3 [Homo sapiens]	KBTBD3	1	0.0402621	0.546034
axo01518-f_at	5.66786	5.54187	5.53277	4.91825	5.1746	4.26672	0.0952861	axo01518-f	BTB and kelch domain containing 3 [Homo sapiens]	KBTBD3	0	0.202171	0.576619
axo01519-f_at	4.13798	4.01408	4.04352	4.16786	4.16017	4.04746	0.328754	axo01519-f	splicing factor YT521-B isoform 1 [Homo sapiens]	YTHDC1	0	0.474441	1.04244
axo01522-r_at	6.51964	6.93022	6.83123	6.80298	7.09765	7.21341	0.185536	axo01522-r	CWF19-like 2, cell cycle control [Homo sapiens]	CWF19L2	0	0.31938	1.21222
axo01523-f_at	3.97084	4.06449	4.11859	4.00433	4.04472	3.94914	0.37778	axo01523-f	zinc finger protein 664 [Homo sapiens]	ZNF664	0	0.520825	0.964656
axo01524-f_at	6.44846	6.45209	6.42109	7.25064	7.34215	7.39438	0.00141421	axo01524-f	hypothetical protein LOC144577 [Homo sapiens]	C12orf66	1	0.0206376	1.85127
axo01525-r_at	9.86628	9.86382	9.65812	8.46193	8.5802	8.56517	0.000457503	axo01525-r	F-box and leucine-rich repeat protein 14 [Homo sapiens]	FBXL14	1	0.0141551	0.417456
axo01526-f_at	11.0239	11.1274	10.722	10.1432	10.2654	10.3888	0.0136377	axo01526-f	retinol dehydrogenase 12 [Homo sapiens]	RDH12	0	0.0614413	0.619018
axo01527-r_at	4.38331	4.54981	4.25737	4.384	4.51049	4.261	0.921602	axo01527-r	leucine rich repeat and fibronectin type III domain containing 5 [Homo sapiens]	LRFN5	0	0.950379	0.991946
axo01529-f_at	3.90394	4.10259	4.3616	3.98339	3.93186	3.96055	0.340852	axo01529-f	leucine rich repeat and fibronectin type III domain containing 5 [Homo sapiens]	LRFN5	0	0.485929	0.892477
axo01531-r_at	6.33145	6.32003	5.97252	5.89991	6.01216	5.93868	0.152244	axo01531-r	LysM, putative peptidoglycan-binding, domain containing 4 [Homo sapiens]	LYSMD4	0	0.278369	0.83639
axo01532-f_at	4.26768	3.77759	3.82844	3.76527	3.77554	4.07054	0.665013	axo01532-f	interleukin 34 [Homo sapiens]	IL34	0	0.769209	0.941182
axo01533-f_at	5.95516	6.38297	6.70526	7.71071	7.77665	7.73074	0.0227741	axo01533-f	essential meiotic endonuclease 1 homolog 1 [Homo sapiens]	EME1	0	0.0818222	2.62364
axo01534-f_at	9.20219	9.17843	9.09174	9.36814	9.25042	9.31911	0.0316991	axo01534-f	transmembrane protein 199 [Homo sapiens]	TMEM199	0	0.0998774	1.1135
axo01535-r_at	8.69833	8.60706	8.83869	8.69537	8.75086	8.66164	0.879475	axo01535-r	ferredoxin 1-like [Homo sapiens]	FDX1L	0	0.922138	0.99167
axo01536-f_at	3.73452	3.80369	3.97067	3.7733	3.7007	3.68013	0.227886	axo01536-f	transmembrane channel-like 8 [Homo sapiens]	TMC8	0	0.368701	0.921304
axo01537-f_at	4.36234	4.31983	4.8657	4.43345	4.26029	4.28055	0.391654	axo01537-f	ring finger protein 165 [Homo sapiens]	RNF165	0	0.534122	0.875882
axo01538-f_at	3.15002	3.42801	3.39605	3.43915	3.6346	3.38916	0.232554	axo01538-f	zinc finger protein 417 [Homo sapiens]	ZNF417	0	0.374114	1.11957
axo01539-f_at	3.13954	3.12622	3.01149	3.12669	3.39667	3.16911	0.23733	axo01539-f	zinc finger protein 583 [Homo sapiens]	ZNF583	0	0.379577	1.10069
axo01540-f_at	5.67038	6.07588	6.06304	5.68082	5.85915	5.46248	0.202078	axo01540-f	tetratricopeptide repeat domain 9B [Homo sapiens]	TTC9B	0	0.339189	0.829921
axo01541-f_at	9.55144	9.6233	9.61813	10.191	9.97875	10.2383	0.0153843	axo01541-f	hypothetical protein LOC148223 [Homo sapiens]	C19orf25	0	0.065797	1.45237
axo01542-f_at	5.78162	5.69926	5.46823	5.9189	6.12608	5.96267	0.0425138	axo01542-f	hypothetical protein LOC148304 [Homo sapiens]	C1orf74	0	0.120729	1.27708
axo01543-f_at	8.0123	8.06191	7.86021	8.47623	8.19268	8.70989	0.0685632	axo01543-f	transmembrane protein 56 [Homo sapiens]	TMEM56	0	0.162467	1.39615
axo01544-f_at	5.91737	5.96189	5.93309	5.91737	6.03709	6.01047	0.294709	axo01544-f	transmembrane protein 56 [Homo sapiens]	TMEM56	0	0.44008	1.03588
axo01545-f_at	9.63454	9.71686	9.83247	9.62273	9.64053	9.54919	0.15109	axo01545-f	beta-1,3-N-acetylgalactosaminyltransferase 2 [Homo sapiens]	B3GALNT2	0	0.276967	0.917763
axo01546-r_at	3.74837	3.93841	4.01873	3.47247	3.8198	3.68135	0.135017	axo01546-r	zinc finger protein 362 [Homo sapiens]	ZNF362	0	0.256519	0.844423
axo01547-f_at	9.51195	9.49449	9.46542	9.13587	9.18981	9.16461	0.000105371	axo01547-f	transmembrane protein 150 isoform 1 [Homo sapiens]	TMEM150A	1	0.0104229	0.797087
axo01548-f_at	3.43621	3.46803	3.47504	3.71389	3.50686	3.4786	0.285657	axo01548-f	WD repeat domain 65 [Homo sapiens]	WDR65	0	0.430791	1.07676
axo01549-f_at	7.53707	7.4557	7.2572	8.18273	8.16247	8.35599	0.00193947	axo01549-f	hypothetical protein LOC149840 [Homo sapiens]	C20orf196	1	0.0238777	1.76183
axo01550-r_at	6.92623	7.07113	6.94381	6.7955	6.93009	6.71459	0.104557	axo01550-r	dual specificity phosphatase 18 [Homo sapiens]	DUSP18	0	0.215466	0.890696
axo01551-f_at	3.33321	3.29171	3.36135	3.27915	3.41461	3.39665	0.51644	axo01551-f	cytoskeleton associated protein 2-like [Homo sapiens]	CKAP2L	0	0.646879	1.02435
axo01552-r_at	9.36307	9.21643	8.79387	9.46721	9.39711	9.34896	0.23972	axo01552-r	MURR1 [Homo sapiens]	COMMD1	0	0.382029	1.21417
axo01553-f_at	4.03252	3.70522	3.66983	3.53125	3.68502	3.63803	0.246957	axo01553-f	MURR1 [Homo sapiens]	COMMD1	0	0.390004	0.88
axo01554-f_at	6.87887	7.16019	7.13526	7.78885	7.88725	8.02126	0.00228834	axo01554-f	tetratricopeptide repeat domain 30B [Homo sapiens]	TTC30B	1	0.0256273	1.79131
axo01555-f_at	9.23881	9.24692	9.22287	9.8099	9.70636	9.85548	0.00531671	axo01555-f	ADP-ribosylation-like factor 6 interacting protein 6 [Homo sapiens]	ARL6IP6	1	0.0371984	1.46853
axo01556-f_at	8.8834	8.98132	8.98175	8.77268	8.83997	8.85161	0.0395631	axo01556-f	hypothetical protein LOC152002 [Homo sapiens]	C3orf21	0	0.114918	0.915477
axo01557-r_at	8.85726	9.3027	9.24452	8.34884	8.67668	8.88781	0.0779932	axo01557-r	sec1 family domain containing 2 [Homo sapiens]	SCFD2	0	0.177261	0.708555
axo01558-f_at	5.62035	5.78554	4.99608	4.54532	4.77789	5.05212	0.0879345	axo01558-f	protein phosphatase 1K (PP2C domain containing) [Homo sapiens]	PPM1K	0	0.191989	0.626097
axo01559-f_at	4.42892	4.1217	3.75053	3.91331	3.76597	3.80816	0.29924	axo01559-f	hypothetical protein LOC154313 isoform 1 [Homo sapiens]	C6orf165	0	0.444762	0.828612
axo01560-f_at	6.98864	6.90375	7.14492	8.1061	8.18086	8.40745	0.000601302	axo01560-f	hypothetical protein LOC152992 isoform 2 [Homo sapiens]	C4orf23	1	0.0153615	2.32791
axo01561-r_at	4.19571	4.63855	4.27648	4.17283	4.16806	3.83419	0.15436	axo01561-r	RasGEF domain family, member 1B [Homo sapiens]	RASGEF1B	0	0.281036	0.805588
axo01562-f_at	3.41612	3.54492	3.49143	3.24343	3.40616	3.41244	0.132856	axo01562-f	serum response factor binding protein 1 [Homo sapiens]	SRFBP1	0	0.25342	0.91374
axo01563-r_at	4.05351	4.17613	4.07186	4.34188	4.32207	4.23472	0.0175553	axo01563-r	butyrophilin-like 9 [Homo sapiens]	BTNL9	0	0.0706859	1.14795
axo01564-r_at	7.05996	7.23349	7.20265	6.065	6.39025	6.61753	0.0274327	axo01564-r	U11/U12 snRNP 48K [Homo sapiens]	SNRNP48	0	0.0914575	0.571264
axo01565-f_at	8.74897	8.68181	8.70707	7.82303	7.8496	7.93857	0.000173265	axo01565-f	hypothetical protein LOC154743 [Homo sapiens]	C7orf60	1	0.0119149	0.557787
axo01566-f_at	4.18033	3.98068	4.32429	4.1276	4.00308	4.28389	0.863733	axo01566-f	zinc finger protein 746 [Homo sapiens]	ZNF746	0	0.911917	0.98379
axo01567-r_at	8.87069	8.8995	8.14972	8.41866	8.55119	8.56784	0.657597	axo01567-r	Williams-Beuren syndrome chromosome region 27 [Homo sapiens]	WBSCR27	0	0.763666	0.915475
axo01568-f_at	3.65209	4.14397	4.49172	4.82084	4.40255	4.80804	0.124698	axo01568-f	cell division cycle associated 2 [Homo sapiens]	CDCA2	0	0.242889	1.49611
axo01569-f_at	3.98667	3.74415	4.03685	4.00132	3.94776	4.02504	0.52957	axo01569-f	putative adenylate kinase-like protein C9orf98 [Homo sapiens]	C9orf98	0	0.658315	1.04886
axo01570-f_at	4.3118	4.2009	4.40638	3.70412	3.99864	4.25972	0.175819	axo01570-f	complement factor I preproprotein [Homo sapiens]	CFI	0	0.307851	0.8017
axo01571-f_at	3.76484	4.12032	4.10033	3.57031	3.66034	3.78022	0.0874081	axo01571-f	RIB43A domain with coiled-coils 1 isoform 1 [Homo sapiens]	RIBC1	0	0.191318	0.798369
axo01572-r_at	8.16153	7.9665	7.94987	5.02882	5.38085	5.02077	0.000158187	axo01572-r	RAS and EF-hand domain containing [Homo sapiens]	RASEF	1	0.0115927	0.135608
axo01573-f_at	8.66128	8.58749	8.08494	8.72852	8.31224	8.78526	0.524068	axo01573-f	tetratricopeptide repeat domain 39B [Homo sapiens]	TTC39B	0	0.653538	1.12047
axo01575-r_at	5.29915	5.70264	5.48744	5.56402	5.63943	5.62744	0.432666	axo01575-r	motile sperm domain containing 2 [Homo sapiens]	MOSPD2	0	0.573158	1.08214
axo01577-f_at	3.77314	3.77314	3.91126	3.85002	3.76175	3.74309	0.581397	axo01577-f	ubiquitin specific peptidase 54 [Homo sapiens]	USP54	0	0.702561	0.976557
axo01578-r_at	3.51968	3.47818	3.54782	3.28707	3.38518	3.73371	0.76507	axo01578-r	hypothetical protein LOC160140 [Homo sapiens]	C11orf65	0	0.842756	0.968232
axo01579-f_at	3.86417	3.83174	3.90403	4.03524	3.975	3.9854	0.00951655	axo01579-f	transmembrane and tetratricopeptide repeat containing 2 [Homo sapiens]	TMTC2	0	0.0505401	1.09574
axo01580-f_at	9.52983	9.4724	9.28358	9.66829	9.91419	9.5824	0.0828565	axo01580-f	nesprin-3 [Homo sapiens]	C14orf49	0	0.184657	1.22521
axo01582-f_at	4.56876	4.7557	4.67421	4.3905	4.53824	4.49207	0.0528126	axo01582-f	sprouty-related protein 1 with EVH-1 domain [Homo sapiens]	SPRED1	0	0.137993	0.875016
axo01584-f_at	4.07691	3.95965	4.30958	4.00595	3.91731	3.76976	0.163691	axo01584-f	piggyBac transposable element derived 4 [Homo sapiens]	PGBD4	0	0.292847	0.859931
axo01585-f_at	6.69687	6.55113	6.46352	8.75734	7.30817	8.01182	0.0700685	axo01585-f	major facilitator superfamily domain containing 6-like [Homo sapiens]	MFSD6L	0	0.164925	2.74208
axo01586-r_at	9.69152	9.56478	9.48588	9.41713	9.85523	9.26107	0.740486	axo01586-r	hypothetical protein LOC196740 isoform 1 [Homo sapiens]	C10orf72	0	0.824908	0.952914
axo01587-f_at	8.28548	8.17791	8.09627	7.56116	7.91341	7.4411	0.046528	axo01587-f	zinc finger protein 567 [Homo sapiens]	ZNF567	0	0.127425	0.683968
axo01590-r_at	5.78003	5.87514	5.58181	4.8558	5.10094	4.97854	0.00270046	axo01590-r	zinc finger protein 567 [Homo sapiens]	ZNF567	1	0.0273726	0.587544
axo01591-r_at	7.48521	7.74509	7.52747	7.21434	7.22478	7.2377	0.0455934	axo01591-r	zinc finger protein 567 [Homo sapiens]	ZNF567	0	0.125775	0.778996
axo01592-f_at	4.56399	4.22152	4.51904	4.42935	4.39953	4.10563	0.454509	axo01592-f	zinc finger protein 567 [Homo sapiens]	ZNF567	0	0.592941	0.918057
axo01593-f_at	3.70799	3.63286	3.69821	3.5842	3.55419	3.60842	0.0327688	axo01593-f	zinc finger protein 383 [Homo sapiens]	ZNF383	0	0.102031	0.934705
axo01594-r_at	8.65504	8.49876	8.48168	9.13785	9.19292	9.25751	0.00129057	axo01594-r	hypothetical protein LOC163859 [Homo sapiens]	C1orf55	1	0.0199191	1.57018
axo01595-r_at	8.95008	9.32431	9.50767	9.94905	9.91839	9.98327	0.0505452	axo01595-r	ring finger protein 168 [Homo sapiens]	RNF168	0	0.134075	1.61278
axo01596-r_at	3.3825	3.24958	3.4369	3.50406	3.25732	3.53583	0.512435	axo01596-r	Bardet-Biedl syndrome 12 [Homo sapiens]	BBS12	0	0.643508	1.05415
axo01598-f_at	3.29404	3.65579	3.4531	3.27322	3.39637	3.55406	0.676762	axo01598-f	mesoderm induction early response 1, family member 3 [Homo sapiens]	MIER3	0	0.778493	0.959423
axo01599-f_at	4.80939	5.06386	4.82288	4.57511	4.35117	4.55565	0.0215797	axo01599-f	DCP2 decapping enzyme [Homo sapiens]	DCP2	0	0.0794499	0.755375
axo01600-r_at	9.58466	9.50612	9.51967	8.32437	8.80443	8.83134	0.0307661	axo01600-r	DCP2 decapping enzyme [Homo sapiens]	DCP2	0	0.0979985	0.542075
axo01601-f_at	5.13945	5.13008	5.10297	4.3636	4.69705	4.36347	0.0271017	axo01601-f	zinc finger protein 366 [Homo sapiens]	ZNF366	0	0.0908215	0.637518
axo01602-f_at	4.12744	4.18172	4.27894	4.28502	4.36069	4.13298	0.479329	axo01602-f	hypothetical protein LOC170063 [Homo sapiens]	CXorf22	0	0.615286	1.04502
axo01603-f_at	6.32987	6.40699	6.65014	6.2012	6.2443	6.33591	0.160232	axo01603-f	TFIIS central domain-containing protein 1 [Homo sapiens]	TCEANC	0	0.288173	0.869428
axo01604-f_at	4.05501	4.19857	4.22187	4.21621	4.13919	4.05501	0.772237	axo01604-f	LIM domain kinase 2 isoform 1 [Homo sapiens]	LIMK2	0	0.847629	0.985088
axo01605-r_at	8.44082	8.46612	8.23793	8.07618	8.04234	8.15975	0.0391211	axo01605-r	decapping enzyme Dcp1b [Homo sapiens]	DCP1B	0	0.114096	0.818545
axo01610-r_at	8.15342	8.24015	8.27857	7.95123	8.25716	7.86385	0.230332	axo01610-r	AT rich interactive domain 2 (ARID, RFX-like) [Homo sapiens]	ARID2	0	0.371372	0.870572
axo01611-f_at	4.20967	4.01987	4.12547	3.41803	3.41348	3.28184	0.000561638	axo01611-f	hypothetical protein LOC196951 [Homo sapiens]	C15orf33	1	0.0148979	0.59575
axo01612-f_at	3.18651	3.44627	3.14887	3.93007	3.34307	3.84116	0.119618	axo01612-f	mixed lineage kinase domain-like isoform 1 [Homo sapiens]	MLKL	0	0.23648	1.36058
axo01613-f_at	7.535	7.56368	7.46747	7.78722	7.96392	8.01762	0.01752	axo01613-f	THAP domain containing 8 [Homo sapiens]	THAP8	0	0.0706145	1.3203
axo01614-f_at	4.71074	4.88455	4.79208	4.98998	5.47151	4.97924	0.15407	axo01614-f	Ral GEF with PH domain and SH3 binding motif 2 [Homo sapiens]	RALGPS2	0	0.280713	1.27555
axo01615-f_at	4.35725	4.22552	4.48783	4.3947	4.37762	4.05646	0.582574	axo01615-f	Ral GEF with PH domain and SH3 binding motif 2 [Homo sapiens]	RALGPS2	0	0.703856	0.945659
axo01616-f_at	4.086	4.20527	4.62411	4.26963	4.11595	4.36184	0.775757	axo01616-f	Tctex1 domain containing 1 [Homo sapiens]	TCTEX1D1	0	0.850005	0.961935
axo01617-r_at	3.79121	3.72661	3.75959	3.6927	3.64699	3.6927	0.0292048	axo01617-r	Tctex1 domain containing 1 [Homo sapiens]	TCTEX1D1	0	0.0948151	0.944961
axo01618-f_at	3.56611	3.71827	3.814	4.03504	3.77557	3.79045	0.206737	axo01618-f	N-acetylneuraminic acid phosphatase [Homo sapiens]	NANP	0	0.34482	1.12316
axo01620-r_at	8.48414	8.20058	7.67304	8.30093	8.69118	8.48622	0.254959	axo01620-r	organic solute transporter alpha [Homo sapiens]	OSTalpha	0	0.398597	1.29551
axo01621-r_at	5.26759	4.8251	5.18736	4.94105	5.13693	5.13688	0.895059	axo01621-r	hypothetical protein LOC201627 [Homo sapiens]	FAM116A	0	0.932247	0.985054
axo01622-f_at	4.44928	4.82161	4.8743	4.65394	4.78897	4.74382	0.92879	axo01622-f	lethal giant larvae homolog 2 isoform c [Homo sapiens]	LLGL2	0	0.954848	1.00964
axo01624-f_at	7.91759	9.32326	8.79667	7.30328	7.27608	7.24281	0.0753527	axo01624-f	solute carrier family 10, member 4 [Homo sapiens]	SLC10A4	0	0.172924	0.377588
axo01625-f_at	5.53315	5.30094	5.26547	5.31898	4.92079	5.22274	0.228521	axo01625-f	transmembrane protein 154 [Homo sapiens]	TMEM154	0	0.369432	0.86313
axo01626-r_at	9.95952	9.9998	10.1176	10.4729	10.4204	10.5922	0.00255083	axo01626-r	RWD domain containing 4A [Homo sapiens]	RWDD4A	1	0.0267191	1.38466
axo01627-f_at	4.41011	4.78544	4.63398	5.11225	5.00349	5.08741	0.0426557	axo01627-f	coiled-coil domain containing 111 [Homo sapiens]	CCDC111	0	0.12103	1.37352
axo01628-f_at	2.965	3.25075	3.01301	3.20968	3.35544	3.00214	0.452247	axo01628-f	KH domain-containing, RNA-binding, signal transduction-associated protein 2 [Homo sapiens]	KHDRBS2	0	0.591257	1.08135
axo01629-f_at	3.6981	3.64768	3.66454	3.54654	3.43945	3.68219	0.242975	axo01629-f	KH domain-containing, RNA-binding, signal transduction-associated protein 2 [Homo sapiens]	KHDRBS2	0	0.385809	0.923991
axo01630-f_at	3.92184	3.73239	4.05501	3.74202	3.69807	3.85168	0.276654	axo01630-f	zinc finger protein 449 [Homo sapiens]	ZNF449	0	0.421424	0.908052
axo01631-r_at	8.60775	8.63149	8.75775	8.80452	8.79581	8.9246	0.0485227	axo01631-r	SUMO1/sentrin specific peptidase 5 [Homo sapiens]	SENP5	0	0.130748	1.12973
axo01632-f_at	3.83536	3.77259	3.86863	3.72028	3.67175	3.83536	0.229483	axo01632-f	ATP binding cassette, sub-family A (ABC1), member 13 [Homo sapiens]	ABCA13	0	0.37042	0.944052
axo01634-r_at	3.32893	3.4908	3.32353	3.77095	3.46422	3.63613	0.0937799	axo01634-r	sterile alpha motif domain containing 9-like [Homo sapiens]	SAMD9L	0	0.199926	1.18319
axo01635-f_at	4.53074	4.0697	3.66976	3.61027	3.55281	3.75203	0.206422	axo01635-f	sterile alpha motif domain containing 9-like [Homo sapiens]	SAMD9L	0	0.344408	0.731181
axo01638-f_at	7.7623	7.84148	7.95199	8.26903	8.27505	8.45672	0.00447525	axo01638-f	polymerase (RNA) I polypeptide D isoform 2 [Homo sapiens]	POLR1D	1	0.0345228	1.39636
axo01639-f_at	4.0566	4.03299	4.0566	4.08918	3.90449	4.12082	0.890276	axo01639-f	aldehyde dehydrogenase 3A2 isoform 1 [Homo sapiens]	ALDH3A2	0	0.929145	0.992701
axo01640-f_at	7.39138	7.46795	7.03583	8.01057	8.17086	8.24014	0.0112973	axo01640-f	hypothetical protein LOC219557 [Homo sapiens]	C7orf62	0	0.0555733	1.7927
axo01641-f_at	3.46438	3.65596	3.72378	3.53744	3.49064	3.46141	0.26415	axo01641-f	stromal protein associated with thymii and lymph nodes [Homo sapiens]	C10orf27	0	0.40801	0.921332
axo01642-f_at	7.797	7.69697	7.53728	8.12542	8.15718	8.14856	0.0238078	axo01642-f	integral membrane protein 1 [Homo sapiens]	STT3A	0	0.0838701	1.38188
axo01643-f_at	3.47333	3.69505	3.62681	3.64085	3.63388	3.68413	0.495681	axo01643-f	protein associated with topoisomerase II homolog 1 [Homo sapiens]	PATL1	0	0.629476	1.03854
axo01644-f_at	3.64512	3.64512	3.73441	3.67745	3.76355	3.77257	0.212415	axo01644-f	protein associated with topoisomerase II homolog 1 [Homo sapiens]	PATL1	0	0.351082	1.04462
axo01645-f_at	4.60938	4.65384	5.11994	4.73436	4.48074	4.83037	0.597562	axo01645-f	von Willebrand factor C and EGF domains [Homo sapiens]	VWCE	0	0.716446	0.924943
axo01647-r_at	3.81306	4.00272	4.32248	3.99648	3.97642	3.96233	0.69382	axo01647-r	docking protein 6 [Homo sapiens]	DOK6	0	0.790597	0.954173
axo01648-r_at	4.01892	3.80184	3.68739	3.65354	3.92572	3.93967	0.979981	axo01648-r	hepatocyte cell adhesion molecule [Homo sapiens]	HEPACAM	0	0.987109	1.00249
axo01649-r_at	3.41035	3.52392	3.4788	3.57494	3.44989	3.30818	0.773181	axo01649-r	hepatocyte cell adhesion molecule [Homo sapiens]	HEPACAM	0	0.848155	0.981674
axo01650-r_at	9.50083	9.20657	9.11193	10.0607	9.72885	9.8781	0.0164304	axo01650-r	EF-hand domain family, member A1 [Homo sapiens]	EFHA1	0	0.0680673	1.53273
axo01651-r_at	8.51788	8.57078	8.18286	8.56254	8.90059	8.76013	0.115014	axo01651-r	copine II [Homo sapiens]	CPNE2	0	0.23051	1.24595
axo01652-f_at	6.17503	6.48153	6.34602	6.60337	6.77238	6.60519	0.0451324	axo01652-f	5'-nucleotidase, cytosolic II-like 1 protein [Homo sapiens]	NT5DC1	0	0.125018	1.25364
axo01653-f_at	3.46225	3.37979	3.33321	3.57639	3.47082	3.44164	0.134085	axo01653-f	LBXCOR1 homolog [Homo sapiens]	LBXCOR1	0	0.25528	1.07515
axo01655-r_at	6.98001	7.27559	7.49014	6.31334	6.80232	6.58494	0.0291538	axo01655-r	hypothetical protein LOC221322 [Homo sapiens]	C6orf170	0	0.0946955	0.623424
axo01657-f_at	4.01963	4.47843	4.04989	3.21492	3.19804	3.26147	0.0216408	axo01657-f	BEN domain containing 6 [Homo sapiens]	BEND6	0	0.0796019	0.514828
axo01658-f_at	4.27306	4.65297	4.50693	4.59532	4.48765	4.69208	0.42918	axo01658-f	radial spoke head 9 homolog [Homo sapiens]	RSPH9	0	0.569855	1.08225
axo01660-f_at	6.98288	7.1399	6.93595	6.58464	6.65073	6.74418	0.0114241	axo01660-f	BTB (POZ) domain containing 9 isoform b [Homo sapiens]	BTBD9	0	0.0558958	0.779313
axo01661-f_at	4.36746	4.20719	4.09031	4.27629	4.50554	4.59635	0.131031	axo01661-f	zinc finger and BTB domain containing 9 [Homo sapiens]	ZBTB9	0	0.251108	1.17914
axo01662-f_at	5.47603	6.46349	7.05045	5.65882	6.04352	5.51851	0.328085	axo01662-f	ring finger protein 182 [Homo sapiens]	RNF182	0	0.473647	0.664478
axo01663-r_at	10.635	10.8797	10.9442	11.0934	11.0435	11.1659	0.081754	axo01663-r	3-hydroxyisobutyrate dehydrogenase [Homo sapiens]	HIBADH	0	0.182972	1.21528
axo01664-f_at	7.1025	7.48133	7.25456	7.40302	7.32331	7.55009	0.332041	axo01664-f	hypothetical protein LOC221927 [Homo sapiens]	C7orf27	0	0.477332	1.1065
axo01665-f_at	4.46348	4.49589	4.83033	4.52156	4.51204	4.28825	0.336711	axo01665-f	neurexophilin 1 precursor [Homo sapiens]	NXPH1	0	0.482216	0.897541
axo01666-f_at	4.20481	4.39443	4.2069	5.15139	4.53412	4.79837	0.0755836	axo01666-f	hypothetical protein LOC222223 isoform 2 [Homo sapiens]	KIAA1324L	0	0.173236	1.4735
axo01667-f_s_at	9.76657	9.76526	9.67837	10.4565	10.4369	10.5003	9.99558e-05	axo01667-f	BolA-like protein 2 [Homo sapiens]	BOLA2	1	0.0103459	1.65615
axo01668-f_at	3.39436	3.47949	3.39593	3.65546	3.35729	3.41847	0.620642	axo01668-f	hypothetical protein LOC222256 [Homo sapiens]	FLJ23834	0	0.73486	1.038
axo01669-f_at	3.91558	4.22905	4.10262	4.54035	4.11036	4.37488	0.175834	axo01669-f	BEN domain containing 7 isoform 1 [Homo sapiens]	BEND7	0	0.307825	1.19702
axo01670-f_at	3.76803	3.78603	3.9097	3.7784	3.99676	3.97248	0.323787	axo01670-f	signal peptide, CUB domain, EGF-like 3 [Homo sapiens]	SCUBE3	0	0.469535	1.06779
axo01673-r_at	8.62884	8.54305	8.23123	8.05828	8.34728	8.37462	0.260026	axo01673-r	semaphorin 3D [Homo sapiens]	SEMA3D	0	0.403721	0.86595
axo01676-f_at	3.39028	3.4395	3.51783	3.34171	3.10619	3.63619	0.628405	axo01676-f	rapamycin-insensitive companion of mTOR [Homo sapiens]	RICTOR	0	0.740906	0.940929
axo01678-r_at	9.1222	9.19014	9.26937	8.63732	8.68396	8.66671	0.00340293	axo01678-r	YTH domain family, member 3 [Homo sapiens]	YTHDF3	1	0.0301815	0.691959
axo01679-f_at	4.77517	4.86004	4.78671	4.61027	4.76437	4.60264	0.0880655	axo01679-f	YTH domain family, member 3 [Homo sapiens]	YTHDF3	0	0.19215	0.902367
axo01680-f_at	5.79493	5.39948	5.48217	3.87901	3.64728	3.3895	0.000560861	axo01680-f	leucine rich repeat containing 43 isoform 2 [Homo sapiens]	LRRC43	1	0.0149365	0.264206
axo01681-r_at	4.85484	4.97176	4.4987	4.18682	4.60911	4.33114	0.102983	axo01681-r	hypothetical protein LOC254158 [Homo sapiens]	CXorf58	0	0.213427	0.758168
axo01682-f_at	9.61273	9.58412	9.62144	9.43393	9.51427	9.50003	0.0233107	axo01682-f	hypothetical protein LOC254863 [Homo sapiens]	C17orf61	0	0.082787	0.918053
axo01683-f_at	4.25183	4.13628	4.30912	4.20499	4.45006	4.26501	0.459057	axo01683-f	downstream of Stk11 [Homo sapiens]	C19orf26	0	0.596665	1.05283
axo01687-f_at	4.65245	4.27896	4.60494	4.49448	4.55144	4.55495	0.872457	axo01687-f	ryanodine receptor 3 [Homo sapiens]	RYR3	0	0.91775	1.01502
axo01688-f_at	6.32002	6.13902	6.52599	5.80515	5.82417	5.62876	0.0187065	axo01688-f	hypothetical protein LOC255119 [Homo sapiens]	C4orf22	0	0.0730508	0.670984
axo01689-f_at	7.78667	7.95486	7.81914	8.08929	8.27047	8.38046	0.0241334	axo01689-f	Tctex1 domain containing 2 [Homo sapiens]	TCTEX1D2	0	0.0845869	1.31328
axo01690-f_at	3.81182	4.03543	4.20395	4.09191	3.89495	4.05005	0.972734	axo01690-f	transmembrane protein 196 [Homo sapiens]	TMEM196	0	0.982866	0.996706
axo01691-r_at	9.74443	9.58279	9.5836	9.03208	8.3767	8.97233	0.0488028	axo01691-r	MAP7 domain containing 2 [Homo sapiens]	MAP7D2	0	0.131204	0.557391
axo01693-f_at	4.68865	4.66521	4.65307	4.26912	4.41754	4.24318	0.0191046	axo01693-f	MAP7 domain containing 2 [Homo sapiens]	MAP7D2	0	0.0741011	0.779687
axo01694-f_at	8.75071	8.79439	8.83894	7.68129	7.70543	7.84275	0.000362462	axo01694-f	D-2-hydroxyglutarate dehydrogenase precursor [Homo sapiens]	D2HGDH	1	0.0134038	0.482458
axo01695-f_at	4.56543	4.12596	4.51503	3.42357	3.78521	3.56085	0.0113292	axo01695-f	cajalin 2 isoform a [Homo sapiens]	ANKS1B	0	0.0556212	0.569487
axo01696-f_at	6.42109	6.42767	6.46498	6.30728	6.32397	6.34895	0.0038554	axo01696-f	hypothetical protein LOC257415 isoform 1 [Homo sapiens]	FAM133B	1	0.0320565	0.925832
axo01697-f_at	12.1385	12.2075	12.275	11.6119	11.9493	11.5967	0.0398686	axo01697-f	hypothetical protein LOC222166 [Homo sapiens]	C7orf41	0	0.115555	0.713159
axo01698-f_at	7.31505	7.5528	7.28031	7.15864	7.28031	7.28091	0.233476	axo01698-f	hypothetical protein LOC90120 [Homo sapiens]	C9orf69	0	0.375296	0.905781
axo01699-f_at	10.4174	10.6833	10.6137	10.4637	10.4327	10.5932	0.476625	axo01699-f	transmembrane protein 18 [Homo sapiens]	TMEM18	0	0.612638	0.949412
axo01700-r_at	3.40369	3.36304	3.50449	3.29369	3.52574	3.59229	0.672694	axo01700-r	phosphorylase kinase, beta isoform b [Homo sapiens]	PHKB	0	0.775546	1.03299
axo01701-f_at	3.35385	3.311	4.01679	3.84912	3.66355	3.61607	0.587764	axo01701-f	phosphatidylinositol glycan anchor biosynthesis, class O isoform 2 [Homo sapiens]	PIGO	0	0.707954	1.10883
axo01702-r_at	8.27587	8.29364	8.27445	8.02496	8.08062	8.21714	0.091462	axo01702-r	Wilms' tumour 1-associating protein isoform 2 [Homo sapiens]	WTAP	0	0.196549	0.886538
axo01703-f_at	3.8211	3.88785	4.10303	3.95604	4.00159	4.01496	0.596173	axo01703-f	osterix [Homo sapiens]	SP7	0	0.715465	1.03781
axo01704-f_at	8.67475	9.13709	8.9712	8.52794	8.63063	8.98554	0.333219	axo01704-f	Na+/K+ transporting ATPase interacting 4 [Homo sapiens]	NKAIN4	0	0.478615	0.862757
axo01705-r_at	7.30491	7.23497	6.56705	7.35541	7.04143	7.23867	0.542473	axo01705-r	regucalcin [Homo sapiens]	RGN	0	0.669259	1.1299
axo01708-f_at	2.97337	3.03635	3.05427	3.30104	3.20822	3.03842	0.162014	axo01708-f	collagen, type XXII, alpha 1 [Homo sapiens]	COL22A1	0	0.290546	1.11824
axo01710-f_at	6.08098	5.56544	5.39447	7.46238	7.61099	7.14579	0.00368594	axo01710-f	collagen, type XXIV, alpha 1 [Homo sapiens]	COL24A1	1	0.0313219	3.30829
axo01711-f_at	3.94714	3.97335	3.61644	3.81011	4.14597	4.03907	0.372039	axo01711-f	protease, serine, 33 [Homo sapiens]	PRSS33	0	0.515246	1.11168
axo01714-f_at	3.41451	3.68105	3.61903	3.91807	3.49861	3.8296	0.316471	axo01714-f	leucine-rich repeats and WD repeat domain containing 1 [Homo sapiens]	LRWD1	0	0.462095	1.13071
axo01715-f_at	10.0352	9.93543	9.91517	9.00632	8.95251	8.76659	0.00104085	axo01715-f	ubiquitin-like with PHD and ring finger domains 2 [Homo sapiens]	UHRF2	1	0.0181899	0.481816
axo01719-r_at	4.20927	4.25643	4.23962	4.36411	4.4141	4.40759	0.00166221	axo01719-r	carnitine palmitoyltransferase 1A isoform 2 [Homo sapiens]	CPT1A	1	0.0222219	1.11741
axo01720-f_at	8.96636	8.95609	8.99382	9.01114	8.98528	9.07793	0.18732	axo01720-f	TIP41, TOR signalling pathway regulator-like isoform 1 [Homo sapiens]	TIPRL	0	0.321486	1.0372
axo01722-f_at	5.99794	6.0752	5.98326	5.77338	5.77976	5.41355	0.0882961	axo01722-f	hypothetical protein LOC128989 [Homo sapiens]	C22orf25	0	0.192507	0.777417
axo01723-f_at	5.92019	5.84207	6.15328	5.29885	5.90782	5.81449	0.255213	axo01723-f	zinc finger protein 548 [Homo sapiens]	ZNF548	0	0.398838	0.813307
axo01724-r_at	8.64739	8.59549	8.51791	8.83801	8.70399	8.88356	0.0332666	axo01724-r	polyamine oxidase (exo-N4-amino) isoform 1 [Homo sapiens]	PAOX	0	0.102911	1.16602
axo01725-r_at	7.41356	7.61562	7.24193	8.44541	8.16826	8.60986	0.00466533	axo01725-r	mitochondrial translational initiation factor 3 [Homo sapiens]	MTIF3	1	0.0352047	1.97814
axo01726-f_at	4.51051	4.38908	4.69858	4.578	4.7992	5.20238	0.20928	axo01726-f	transcript expressed during hematopoiesis 2 [Homo sapiens]	C17orf103	0	0.347559	1.25452
axo01727-r_at	8.0123	8.26324	7.66389	8.69162	8.28161	8.54154	0.0755682	axo01727-r	copine I isoform a [Homo sapiens]	CPNE1	0	0.17322	1.43905
axo01729-f_at	4.46478	4.44702	4.70336	4.60813	4.4277	4.82166	0.599374	axo01729-f	glycosyltransferase 8 domain containing 1 [Homo sapiens]	GLT8D1	0	0.718061	1.05759
axo01730-f_at	9.64771	9.88175	10.1584	10.9679	11.0284	11.1263	0.0106388	axo01730-f	RNA binding motif protein 45 [Homo sapiens]	RBM45	0	0.0535005	2.21137
axo01731-f_at	5.11049	5.46317	5.12684	4.74125	4.4784	4.80212	0.0219184	axo01731-f	signal peptide peptidase-like 2B isoform 2 [Homo sapiens]	SPPL2B	0	0.0802262	0.678502
axo01734-r_at	9.12557	9.22044	9.19791	9.76821	9.61552	9.77378	0.00242413	axo01734-r	aspartylglucosaminidase precursor [Homo sapiens]	AGA	1	0.0260721	1.45182
axo01736-f_at	4.3614	4.38961	4.39792	4.62761	4.66711	4.48058	0.0616931	axo01736-f	integrin beta 4 isoform 1 precursor [Homo sapiens]	ITGB4	0	0.152411	1.15572
axo01738-f_at	3.44018	3.39286	3.33741	3.79664	3.45103	3.51765	0.195706	axo01738-f	mannan-binding lectin serine protease 1 isoform 3 [Homo sapiens]	MASP1	0	0.331486	1.14734
axo01739-r_at	5.47282	5.54898	5.62981	5.80925	5.78669	5.69823	0.0222572	axo01739-r	nuclear transcription factor, X-box binding-like 1 [Homo sapiens]	NFXL1	0	0.0808474	1.16005
axo01740-f_at	3.50119	3.62889	3.42501	3.66563	3.53988	3.41476	0.828445	axo01740-f	ST6 (alpha-N-acetyl-neuraminyl-2,3-beta-galactosyl-1,3)-N-acetylgalactosaminide alpha-2,6-sialyltransferase 3 [Homo sapiens]	ST6GALNAC3	0	0.887541	1.01517
axo01741-r_at	9.66244	9.97923	10.5197	10.216	10.2792	10.1385	0.595092	axo01741-r	enhancer of zeste 2 isoform b [Homo sapiens]	EZH2	0	0.714466	1.11533
axo01743-f_at	9.33291	9.08795	8.63988	7.95748	7.48814	7.68192	0.0084536	axo01743-f	adenomatosis polyposis coli down-regulated 1 [Homo sapiens]	APCDD1	1	0.0472836	0.403023
axo01744-f_at	3.56766	3.58628	3.78626	3.73285	3.85293	3.74257	0.200477	axo01744-f	transmembrane protein 74 [Homo sapiens]	TMEM74	0	0.337207	1.09383
axo01745-f_at	4.29221	4.69247	4.37202	4.54455	4.72368	4.75246	0.206978	axo01745-f	zinc finger protein-3 [Homo sapiens]	ZFP3	0	0.344878	1.16581
axo01746-f_at	4.08393	3.85016	4.38748	4.07064	4.1206	4.42207	0.639221	axo01746-f	phospholipase B1 [Homo sapiens]	PLB1	0	0.748603	1.06973
axo01747-f_at	4.24878	4.82179	4.37463	3.72398	3.49447	3.97573	0.0301303	axo01747-f	spermatogenesis associated 13 [Homo sapiens]	SPATA13	0	0.096648	0.594463
axo01748-r_at	5.95866	6.12218	5.48744	5.39818	5.07791	5.48744	0.0887485	axo01748-r	Nedd4 binding protein 1 [Homo sapiens]	N4BP1	0	0.192844	0.690198
axo01750-f_at	5.60212	5.78819	5.00631	4.79939	4.82162	5.2716	0.16111	axo01750-f	Nedd4 binding protein 1 [Homo sapiens]	N4BP1	0	0.28926	0.706451
axo01751-f_at	5.95706	5.91076	5.74649	6.32392	6.05326	6.22365	0.0338006	axo01751-f	Nedd4 binding protein 1 [Homo sapiens]	N4BP1	0	0.10397	1.25601
axo01752-f_at	5.70443	5.96618	5.71586	5.06784	5.26898	4.83466	0.0113021	axo01752-f	zinc finger protein 488 [Homo sapiens]	ZNF488	0	0.0555697	0.599433
axo01753-f_at	3.55879	3.71094	4.22905	3.69	3.69093	3.6018	0.486635	axo01753-f	syntaxin binding protein 1 isoform b [Homo sapiens]	STXBP1	0	0.621685	0.887603
axo01754-f_at	8.39671	8.48777	8.53602	8.74211	8.7387	8.89412	0.00938783	axo01754-f	hypothetical protein LOC127428 [Homo sapiens]	C1orf83	0	0.0501083	1.24673
axo01755-r_at	6.30682	6.4983	6.41305	6.65129	6.52728	6.46197	0.14704	axo01755-r	hypothetical protein LOC127428 [Homo sapiens]	C1orf83	0	0.271875	1.10251
axo01756-f_at	8.32547	7.99938	7.84697	9.07479	9.2472	9.03166	0.00776712	axo01756-f	hypothetical protein LOC221301 [Homo sapiens]	FAM26D	1	0.0449205	2.08581
axo01757-r_at	7.81587	7.67556	7.67746	7.45961	7.39517	7.47398	0.0126643	axo01757-r	amine oxidase (flavin containing) domain 1 [Homo sapiens]	AOF1	0	0.0587295	0.823567
axo01759-f_at	10.3355	10.5883	10.3621	10.013	10.3054	9.96448	0.07089	axo01759-f	protein-tyrosine kinase fyn isoform c [Homo sapiens]	FYN	0	0.166255	0.793117
axo01760-r_at	8.2057	8.36965	8.37092	8.78362	8.8881	8.84259	0.00313912	axo01760-r	MYC induced nuclear antigen isoform a [Homo sapiens]	MINA	1	0.0289677	1.43662
axo01761-r_at	4.71182	4.86429	4.63549	3.84409	3.95469	3.5734	0.00421126	axo01761-r	immunoglobulin superfamily, member 4D [Homo sapiens]	CADM2	1	0.0335564	0.518899
axo01763-f_at	9.9871	9.72054	9.6286	9.62048	9.52027	9.51103	0.158503	axo01763-f	KN motif and ankyrin repeat domains 1 isoform b [Homo sapiens]	KANK1	0	0.285986	0.853725
axo01765-f_at	3.38725	3.27171	3.21034	3.5842	3.50475	3.73917	0.0235332	axo01765-f	endothelial differentiation-related factor 1 isoform beta [Homo sapiens]	EDF1	0	0.0832533	1.24799
axo01766-f_at	5.22527	4.70681	5.06434	4.99255	4.56142	4.66398	0.267868	axo01766-f	heat shock 70kDa protein 8 isoform 2 [Homo sapiens]	HSPA8	0	0.411884	0.835383
axo01767-f_at	4.20132	4.18024	4.32466	4.44828	4.164	4.30401	0.507068	axo01767-f	IQ motif containing K [Homo sapiens]	IQCK	0	0.639046	1.04974
axo01768-f_at	9.75577	10.3671	10.612	11.4655	11.8695	11.6734	0.0172655	axo01768-f	thymopoietin isoform beta [Homo sapiens]	TMPO	0	0.0699538	2.68423
axo01769-f_at	6.32673	6.60427	6.43505	7.47057	7.5838	7.6638	0.000630731	axo01769-f	thymopoietin isoform beta [Homo sapiens]	TMPO	1	0.0155019	2.16952
axo01770-f_at	6.79413	7.14284	7.19861	7.89149	7.78327	7.87916	0.0181458	axo01770-f	thymopoietin isoform beta [Homo sapiens]	TMPO	0	0.0718533	1.7485
axo01771-f_at	3.88541	4.22048	4.23391	4.18247	4.31822	4.36674	0.262307	axo01771-f	kinesin family member 19 [Homo sapiens]	KIF19	0	0.406131	1.12965
axo01773-f_at	3.77447	3.6672	3.999	3.79619	3.83839	3.65083	0.676338	axo01773-f	ubiquitin specific protease 43 [Homo sapiens]	USP43	0	0.778229	0.964762
axo01774-f_at	3.59687	3.63182	3.55309	3.93052	3.84077	3.85561	0.00166515	axo01774-f	Rho guanine nucleotide exchange factor (GEF) 19 [Homo sapiens]	ARHGEF19	1	0.0222462	1.21563
axo01775-f_at	7.22633	7.59389	7.98693	7.40079	7.58816	7.31311	0.532564	axo01775-f	zinc finger protein 524 [Homo sapiens]	ZNF524	0	0.661259	0.88985
axo01776-f_at	3.3399	3.21524	3.72904	3.50044	3.45502	3.5497	0.682949	axo01776-f	coiled-coil domain containing 100 [Homo sapiens]	CEP120	0	0.783277	1.05238
axo01778-f_at	3.49281	3.49603	3.82369	3.61952	3.90322	3.76121	0.319927	axo01778-f	ankyrin-repeat and fibronectin type III domain containing 1 [Homo sapiens]	ANKFN1	0	0.465349	1.11508
axo01779-r_at	10.1312	9.90832	9.78852	8.41541	8.61799	8.57718	0.000763037	axo01779-r	transmembrane protein 92 [Homo sapiens]	TMEM92	1	0.0165462	0.377405
axo01780-f_at	2.99862	3.1684	3.18458	3.22117	3.03922	3.1684	0.764999	axo01780-f	taxilin beta [Homo sapiens]	TXLNB	0	0.842863	1.01799
axo01781-r_at	11.3944	11.3074	11.2246	11.1445	11.075	11.0588	0.0291217	axo01781-r	GTPase, IMAP family member 7 [Homo sapiens]	GIMAP7	0	0.094622	0.860911
axo01782-f_at	4.67577	4.4312	4.69962	4.78778	4.57552	4.49664	0.891268	axo01782-f	nephrocystin 3 [Homo sapiens]	NPHP3	0	0.929793	1.0124
axo01783-f_at	3.64236	3.76494	3.69465	3.67393	3.63811	3.62202	0.252565	axo01783-f	thymopoietin isoform gamma [Homo sapiens]	TMPO	0	0.396181	0.961951
axo01784-f_at	4.93645	5.11152	5.36949	5.17427	5.08627	5.20528	0.911731	axo01784-f	zinc finger, DHHC-type containing 20 [Homo sapiens]	ZDHHC20	0	0.943349	1.01124
axo01786-r_at	5.57992	5.70252	5.57398	6.6211	6.8011	6.47758	0.00305082	axo01786-r	bromodomain and WD repeat domain containing 3 [Homo sapiens]	BRWD3	1	0.0286397	2.02014
axo01790-f_at	3.33321	3.50336	3.51116	3.79664	3.65937	3.43521	0.225902	axo01790-f	hypothetical protein LOC254427 [Homo sapiens]	C10orf47	0	0.366378	1.1338
axo01792-f_at	8.37037	8.12013	7.956	7.91895	7.80999	7.7959	0.114422	axo01792-f	mucolipin 2 [Homo sapiens]	MCOLN2	0	0.22976	0.808196
axo01793-f_at	4.60813	4.63966	4.6582	4.70543	4.66607	4.60869	0.491479	axo01793-f	leucine rich repeat containing 57 [Homo sapiens]	LRRC57	0	0.625722	1.01729
axo01794-r_at	7.53367	7.83176	7.83187	7.49273	7.47063	7.72408	0.258362	axo01794-r	transmembrane protein 188 [Homo sapiens]	TMEM188	0	0.402319	0.888871
axo01795-f_at	4.52172	4.30305	4.41011	7.28242	7.27909	6.96816	9.84618e-05	axo01795-f	collagen, type XXIX, alpha 1 [Homo sapiens]	COL29A1	1	0.0102975	6.79715
axo01796-r_at	6.87887	6.76176	6.8345	6.96507	7.12451	6.94782	0.0583052	axo01796-r	MAM domain containing 2 [Homo sapiens]	MAMDC2	0	0.147192	1.13873
axo01798-f_at	3.56416	3.73637	3.59564	3.76497	3.38563	3.59099	0.701692	axo01798-f	hypothetical protein LOC140680 [Homo sapiens]	C20orf96	0	0.796269	0.964915
axo01799-f_at	7.88327	7.91766	7.74051	7.39838	7.16786	7.2036	0.00354395	axo01799-f	sorting nexin 33 [Homo sapiens]	SNX33	1	0.0307264	0.664097
axo01800-f_at	10.1555	10.1006	9.90431	10.5877	10.5516	10.5776	0.0192773	axo01800-f	ubiquitin-conjugating enzyme E2 variant 1 isoform d [Homo sapiens]	UBE2V1	0	0.0744115	1.43273
axo01801-r_at	3.80196	4.05196	4.34265	4.38826	4.22905	4.18172	0.329354	axo01801-r	inositol hexakisphosphate kinase 1 isoform 1 [Homo sapiens]	IP6K1	0	0.475068	1.14935
axo01802-f_at	3.78455	3.6125	3.80438	3.65443	3.71556	3.87301	0.884083	axo01802-f	solute carrier family 22 member 6 isoform d [Homo sapiens]	SLC22A6	0	0.925037	1.00965
axo01804-r_at	5.47025	5.15467	4.99512	5.53345	5.41535	5.68563	0.120874	axo01804-r	hyaluronoglucosaminidase 1 isoform 1 [Homo sapiens]	HYAL1	0	0.23791	1.26412
axo01805-f_at	3.35741	3.13728	3.5183	3.39783	3.37329	3.33321	0.810057	axo01805-f	solute carrier family 22 member 7 isoform b [Homo sapiens]	SLC22A7	0	0.874748	1.02133
axo01806-r_at	7.21498	7.346	6.97799	8.07837	7.98028	8.13984	0.00669422	axo01806-r	aldo-keto reductase family 1, member A1 [Homo sapiens]	AKR1A1	1	0.0419931	1.8487
axo01807-f_at	11.026	10.9291	10.8644	10.8228	11.008	10.6932	0.408751	axo01807-f	aldo-keto reductase family 1, member A1 [Homo sapiens]	AKR1A1	0	0.551001	0.934021
axo01809-r_at	7.99913	8.39977	8.55321	9.16906	9.13613	9.31055	0.024064	axo01809-r	three prime histone mRNA exonuclease 1 [Homo sapiens]	ERI1	0	0.0844615	1.85045
axo01810-r_at	7.15805	7.49975	7.52118	8.0302	8.08006	8.12448	0.0234534	axo01810-r	three prime histone mRNA exonuclease 1 [Homo sapiens]	ERI1	0	0.0831177	1.60799
axo01811-r_at	6.94281	7.3099	7.29797	8.14791	8.07021	8.26208	0.00638714	axo01811-r	three prime histone mRNA exonuclease 1 [Homo sapiens]	ERI1	1	0.0408712	1.9677
axo01812-f_at	6.2914	6.03494	5.76155	5.98669	6.0957	5.77367	0.69371	axo01812-f	phosphoseryl-tRNA kinase [Homo sapiens]	PSTK	0	0.790562	0.947845
axo01814-f_at	4.66346	4.91345	4.67635	4.66483	4.48745	4.33801	0.112381	axo01814-f	ataxin 7-like 2 [Homo sapiens]	ATXN7L2	0	0.226933	0.838382
axo01815-f_at	9.72452	9.68435	9.54589	8.93341	9.14377	8.91339	0.0027712	axo01815-f	ring finger protein 19B isoform a [Homo sapiens]	RNF19B	1	0.0275747	0.635196
axo01816-f_at	4.57791	4.70537	4.58884	4.44434	4.63093	4.41011	0.197575	axo01816-f	ectonucleotide pyrophosphatase/phosphodiesterase 6 [Homo sapiens]	ENPP6	0	0.333696	0.914522
axo01817-f_at	6.68891	8.06133	7.78946	5.1881	5.16088	5.20485	0.030864	axo01817-f	serpin peptidase inhibitor, clade G, member 1 precursor [Homo sapiens]	SERPING1	0	0.0982168	0.199074
axo01818-f_at	7.814	7.87608	7.63801	7.58081	7.58341	7.62738	0.123304	axo01818-f	BEN domain containing 2 [Homo sapiens]	BEND2	0	0.240991	0.883419
axo01819-f_at	9.58219	8.99361	8.96064	7.78778	7.93434	7.58765	0.00884125	axo01819-f	transmembrane protein 86A [Homo sapiens]	TMEM86A	1	0.0483871	0.376602
axo01820-f_at	3.53846	3.62538	3.57078	3.58039	3.6169	3.60923	0.45586	axo01820-f	leucine rich repeat containing 34 [Homo sapiens]	LRRC34	0	0.594085	1.01675
axo01822-f_at	4.88133	4.72528	4.712	4.50223	4.81432	4.52228	0.255141	axo01822-f	transmembrane protein 161B [Homo sapiens]	TMEM161B	0	0.398789	0.895072
axo01825-f_at	6.85198	7.09944	7.12339	6.62922	6.71294	6.28914	0.0440306	axo01825-f	adenomatosis polyposis coli down-regulated 1-like [Homo sapiens]	APCDD1L	0	0.123259	0.716397
axo01826-r_at	5.39961	5.13146	5.44694	4.29221	4.65285	4.61304	0.00623716	axo01826-r	serine/threonine-protein kinase NIM1 [Homo sapiens]	MGC42105	1	0.0404268	0.571711
axo01828-f_at	4.52139	4.37981	4.51384	5.24389	5.51795	5.14772	0.00892491	axo01828-f	protease, serine, 35 [Homo sapiens]	PRSS35	1	0.048567	1.77955
axo01829-f_at	3.56445	3.72058	3.72312	3.47827	3.56929	3.5119	0.0855307	axo01829-f	transmembrane anterior posterior transformation 1 [Homo sapiens]	TAPT1	0	0.188566	0.901525
axo01831-f_at	9.20306	8.88465	8.84252	5.39721	5.95637	5.10951	0.00144398	axo01831-f	polydom [Homo sapiens]	SVEP1	1	0.0208749	0.089062
axo01832-r_at	8.68279	8.12339	8.03368	7.74276	7.93057	7.87457	0.160658	axo01832-r	polydom [Homo sapiens]	SVEP1	0	0.288811	0.741926
axo01835-f_at	5.12369	4.97468	4.90341	5.18676	4.38985	4.89164	0.529041	axo01835-f	sodium-dependent glucose transporter 1 [Homo sapiens]	KIAA1919	0	0.657821	0.884024
axo01836-f_at	10.0682	10.135	10.479	11.569	11.6708	11.6552	0.00566859	axo01836-f	chromosome 1 open reading frame 151 protein [Homo sapiens]	C1orf151	1	0.0383896	2.64677
axo01837-f_at	3.03719	2.8059	3.17908	2.9025	3.02947	3.09407	0.992258	axo01837-f	ligand of numb-protein X 2 [Homo sapiens]	LNX2	0	0.994785	1.00089
axo01838-f_at	4.58365	4.59754	4.64995	4.66359	4.58365	4.7069	0.391657	axo01838-f	alanine-glyoxylate aminotransferase 2-like 2 [Homo sapiens]	AGXT2L2	0	0.534089	1.02883
axo01839-f_at	4.10239	4.12432	4.05501	4.07218	4.03171	3.99117	0.117016	axo01839-f	coiled-coil domain containing 96 [Homo sapiens]	CCDC96	0	0.233104	0.957788
axo01840-f_at	7.17203	7.09654	6.29271	6.69454	6.90192	6.70131	0.78753	axo01840-f	leucine-rich repeats and immunoglobulin-like domains 3 isoform 2 [Homo sapiens]	LRIG3	0	0.858408	0.940932
axo01841-r_at	6.01583	6.15068	6.45277	5.73234	5.32894	5.67968	0.0257985	axo01841-r	G protein-coupled receptor 26 [Homo sapiens]	GPR26	0	0.0880112	0.647923
axo01842-f_at	9.95804	10.0969	10.2862	10.1138	10.0935	10.0971	0.909278	axo01842-f	mediator complex subunit 19 [Homo sapiens]	MED19	0	0.94144	0.991534
axo01843-f_at	5.93949	5.95337	5.5893	6.33859	6.59989	6.5515	0.013098	axo01843-f	oral cancer overexpressed 1 [Homo sapiens]	ORAOV1	0	0.0599927	1.59027
axo01844-r_at	3.03811	3.10623	3.29705	3.21568	3.32144	3.2931	0.230946	axo01844-r	heparan sulfate 6-O-sulfotransferase 3 [Homo sapiens]	HS6ST3	0	0.372152	1.094
axo01845-r_at	4.22154	3.99099	4.06557	4.11586	3.92881	4.14126	0.763554	axo01845-r	keratin 13 isoform a [Homo sapiens]	KRT13	0	0.842011	0.978931
axo01846-f_at	9.24198	9.1896	9.16394	8.93731	8.86632	9.0365	0.0216427	axo01846-f	component of oligomeric golgi complex 7 [Homo sapiens]	COG7	0	0.0795944	0.839851
axo01847-f_s_at	7.98123	7.28761	6.87685	8.8231	7.59259	8.58859	0.128919	axo01847-f	serine peptidase inhibitor, Kunitz type 1 isoform 2 precursor [Homo sapiens]	SPINT1	0	0.248531	1.93571
axo01848-f_at	6.6087	5.70905	5.80437	7.8454	6.50101	7.28454	0.0785356	axo01848-f	serine peptidase inhibitor, Kunitz type 1 isoform 2 precursor [Homo sapiens]	SPINT1	0	0.178151	2.2495
axo01849-f_at	3.80871	3.76132	3.94828	3.80484	3.89072	3.73669	0.710376	axo01849-f	beta-gamma crystallin domain containing 3 [Homo sapiens]	CRYBG3	0	0.802314	0.980313
axo01850-f_at	4.95354	4.94167	5.26272	4.76834	4.68785	4.99221	0.165637	axo01850-f	luman-recruiting factor [Homo sapiens]	C5orf41	0	0.295014	0.848797
axo01851-f_at	3.60757	3.61112	3.49364	3.39667	3.58244	3.33827	0.210711	axo01851-f	cardiomyopathy associated 5 [Homo sapiens]	CMYA5	0	0.349013	0.912786
axo01852-f_at	3.61607	3.55078	3.60882	3.29985	3.67586	3.4899	0.44257	axo01852-f	cytochrome b, ascorbate dependent 3 [Homo sapiens]	CYBASC3	0	0.582169	0.930866
axo01853-f_at	7.34021	7.20314	7.17929	6.33116	6.5468	6.34746	0.000977932	axo01853-f	lysophosphatidylcholine acyltransferase 4 [Homo sapiens]	LPCAT4	1	0.0178032	0.561592
axo01854-r_at	3.39867	3.29171	3.48272	3.51436	3.33321	3.32739	0.994389	axo01854-r	testis spermatogenesis apoptosis-related protein 6 [Homo sapiens]	DNAJB13	0	0.995976	1.00043
axo01855-f_at	4.64381	4.77307	4.87548	5.02506	5.00692	5.19222	0.026039	axo01855-f	semaphorin 6D isoform 3 precursor [Homo sapiens]	SEMA6D	0	0.0885307	1.24023
axo01856-f_at	4.974	4.98531	4.82416	4.84926	4.88197	4.75882	0.206913	axo01856-f	semaphorin 6D isoform 4 precursor [Homo sapiens]	SEMA6D	0	0.344883	0.934454
axo01857-f_at	4.01501	3.90603	3.76965	4.13678	4.16314	4.05187	0.071517	axo01857-f	homeobox A3 isoform b [Homo sapiens]	HOXA3	0	0.167159	1.16503
axo01858-f_at	4.05075	3.69428	3.61274	3.48454	3.70644	3.27594	0.180658	axo01858-f	copine VIII [Homo sapiens]	CPNE8	0	0.313266	0.81397
axo01860-f_at	3.87552	3.96847	3.7932	3.70185	3.61439	3.42457	0.0460719	axo01860-f	zinc finger protein 226 isoform a [Homo sapiens]	ZNF226	0	0.126591	0.812934
axo01862-f_at	3.91356	4.05501	4.06419	4.27228	4.19436	4.00572	0.204092	axo01862-f	copine-like protein [Homo sapiens]	CPNE9	0	0.341771	1.10691
axo01863-r_at	7.29902	7.33737	7.14434	7.23576	6.9633	7.06636	0.163506	axo01863-r	pantothenate kinase 2 isoform 1 preproprotein [Homo sapiens]	PANK2	0	0.292594	0.887752
axo01864-r_at	8.77988	9.02715	8.45509	8.75117	8.64645	8.70015	0.774067	axo01864-r	pantothenate kinase 2 isoform 2 [Homo sapiens]	PANK2	0	0.848756	0.962737
axo01865-r_at	8.73088	8.48004	8.38813	8.38597	8.46295	8.26612	0.259119	axo01865-r	pantothenate kinase 2 isoform 2 [Homo sapiens]	PANK2	0	0.403092	0.894199
axo01866-r_at	5.59816	6.06277	5.53383	6.22363	6.25762	6.34914	0.0755585	axo01866-r	solute carrier family 24 member 4 isoform 3 [Homo sapiens]	SLC24A4	0	0.173237	1.45923
axo01867-f_at	3.61159	3.858	4.6344	3.91326	3.96055	4.1721	0.956445	axo01867-f	forkhead box A2 isoform 2 [Homo sapiens]	FOXA2	0	0.972475	0.986669
axo01868-f_at	9.35056	9.19887	9.20562	9.08301	9.25469	9.40557	0.972644	axo01868-f	phosphatidylinositol glycan anchor biosynthesis, class P isoform 1 [Homo sapiens]	PIGP	0	0.982874	0.997285
axo01870-r_at	3.7797	3.59796	3.52969	3.74001	3.48464	3.68853	0.986499	axo01870-r	ligand dependent nuclear receptor corepressor-like [Homo sapiens]	LCORL	0	0.99099	1.00135
axo01871-f_at	7.4252	7.34912	7.38104	7.66014	7.79615	7.80754	0.00702801	axo01871-f	IKK interacting protein isoform 1 [Homo sapiens]	IKIP	1	0.0428292	1.2919
axo01873-f_at	3.78717	3.85247	3.67746	3.87078	3.66132	3.7505	0.891935	axo01873-f	zinc finger protein 1 homolog [Homo sapiens]	ZFP1	0	0.930248	0.992062
axo01874-f_at	4.30537	4.39599	4.3174	4.49092	4.57389	4.23156	0.467569	axo01874-f	homeobox C6 isoform 2 [Homo sapiens]	HOXC6	0	0.604168	1.06625
axo01875-f_at	4.96344	4.65214	4.92508	6.60353	5.43684	6.09019	0.0614149	axo01875-f	sulfotransferase family, cytosolic, 6B, member 1 [Homo sapiens]	SULT6B1	0	0.152023	2.29204
axo01877-f_at	9.41581	9.55981	9.5264	10.1631	10.1473	10.0346	0.00050715	axo01877-f	sulfotransferase family, cytosolic, 6B, member 1 [Homo sapiens]	SULT6B1	1	0.0145688	1.53082
axo01878-f_at	6.62631	6.68831	7.16477	7.01728	7.07483	6.64577	0.712396	axo01878-f	zinc finger protein 367 [Homo sapiens]	ZNF367	0	0.804008	1.06154
axo01879-f_at	4.7121	4.78544	5.08582	4.63153	4.58361	4.46575	0.103377	axo01879-f	ankyrin repeat domain 44 [Homo sapiens]	ANKRD44	0	0.214002	0.811789
axo01880-r_at	6.37548	4.81023	5.1175	5.718	5.90782	5.57907	0.596795	axo01880-r	hypothetical protein LOC195827 [Homo sapiens]	C9orf21	0	0.715954	1.23162
axo01881-r_at	8.31379	8.35545	8.30004	8.4115	8.67403	8.8331	0.121028	axo01881-r	ELMO/CED-12 domain containing 2 [Homo sapiens]	ELMOD2	0	0.238025	1.24527
axo01882-r_at	3.55174	3.36492	3.77262	3.53988	3.6022	3.45133	0.818462	axo01882-r	podocan [Homo sapiens]	PODN	0	0.88084	0.978094
axo01883-r_at	7.30794	7.36651	6.91277	8.01927	8.06447	7.99254	0.0261401	axo01883-r	KDEL (Lys-Asp-Glu-Leu) containing 2 [Homo sapiens]	KDELC2	0	0.0887693	1.7773
axo01885-f_at	8.44938	8.6105	8.53908	8.34441	7.79417	8.37799	0.191519	axo01885-f	hypothetical protein LOC133383 [Homo sapiens]	C5orf35	0	0.326682	0.778732
axo01886-r_at	3.32389	4.08405	3.85193	3.73451	3.8589	3.76214	0.900993	axo01886-r	tubulin tyrosine ligase [Homo sapiens]	TTL	0	0.935612	1.02235
axo01887-f_at	4.6988	5.01754	4.72617	4.60353	4.56668	4.55811	0.142319	axo01887-f	Lix1 homolog (mouse) like [Homo sapiens]	LIX1L	0	0.265765	0.847885
axo01888-r_at	8.4261	8.38769	8.41115	7.96881	8.01073	8.13576	0.0144282	axo01888-r	Ellis van Creveld syndrome protein [Homo sapiens]	EVC	0	0.0634928	0.773846
axo01890-f_at	10.1563	10.3002	10.121	9.37726	9.6581	9.35263	0.00641903	axo01890-f	jagged 1 precursor [Homo sapiens]	JAG1	1	0.0409838	0.60297
axo01891-f_at	9.40036	9.40979	9.49678	9.3598	9.58262	9.5267	0.51929	axo01891-f	polyglutamine binding protein 1 [Homo sapiens]	PQBP1	0	0.649436	1.03819
axo01892-f_at	7.94217	8.17006	8.27723	9.03509	9.18918	9.0576	0.00356882	axo01892-f	nucleoporin 62kDa [Homo sapiens]	NUP62	1	0.0307694	1.9509
axo01893-f_at	3.65216	3.46848	3.7734	3.67187	3.70439	3.48252	0.922058	axo01893-f	cystathionase isoform 2 [Homo sapiens]	CTH	0	0.950654	0.991886
axo01894-f_at	7.56558	7.49716	7.70975	7.39825	7.33871	7.29332	0.0403229	axo01894-f	phosphatidylinositol glycan, class C [Homo sapiens]	PIGC	0	0.116384	0.842411
axo01896-f_at	8.8731	8.90148	8.94018	9.6677	9.53844	9.54673	0.000924836	axo01896-f	chromosome 10 open reading frame 46 [Homo sapiens]	C10orf46	1	0.0174537	1.60144
axo01897-f_at	6.56795	6.54691	6.34209	5.57388	6.10255	5.8762	0.0362658	axo01897-f	PHD finger protein 13 [Homo sapiens]	PHF13	0	0.108754	0.644042
axo01898-f_at	4.46064	4.28892	4.72747	4.70889	4.32487	4.73605	0.624192	axo01898-f	sorting nexin 14 isoform a [Homo sapiens]	SNX14	0	0.737542	1.06999
axo01899-f_at	4.05819	4.15292	4.05283	3.86182	3.79395	3.5975	0.0364707	axo01899-f	RAS guanyl releasing protein 2 [Homo sapiens]	RASGRP2	0	0.109205	0.791745
axo01900-f_at	3.68377	3.7426	3.79702	3.76279	3.64776	3.6741	0.387838	axo01900-f	germ cell associated 1 isoform 2 [Homo sapiens]	GSG1	0	0.53072	0.968455
axo01901-f_at	7.55453	7.5568	7.3274	7.11585	6.99998	7.09617	0.0187786	axo01901-f	Sep (O-phosphoserine) tRNA:Sec (selenocysteine) tRNA synthase isoform 1 [Homo sapiens]	SEPSECS	0	0.0732182	0.753192
axo01902-f_at	3.52736	3.58023	3.95041	3.73474	3.84469	3.85096	0.452768	axo01902-f	misshapen/NIK-related kinase isoform 3 [Homo sapiens]	MINK1	0	0.591553	1.08985
axo01903-f_at	7.3574	6.93407	6.80711	6.63994	6.76186	6.90265	0.249746	axo01903-f	sulfite oxidase [Homo sapiens]	SUOX	0	0.393233	0.832367
axo01906-f_at	4.39633	4.44805	4.74892	4.57709	4.88039	4.96306	0.161791	axo01906-f	H1 histone family, member O, oocyte-specific [Homo sapiens]	H1FOO	0	0.290224	1.21062
axo01907-r_at	4.11888	4.04937	4.36339	3.86645	3.59404	3.85553	0.0361567	axo01907-r	cellular repressor of E1A-stimulated genes 2 [Homo sapiens]	CREG2	0	0.108557	0.755128
axo01909-f_at	3.42254	3.34359	3.43945	3.58272	3.38524	3.36879	0.603865	axo01909-f	G-protein coupled receptor 110 isoform 1 [Homo sapiens]	GPR110	0	0.72172	1.03077
axo01910-f_at	8.13219	7.37712	6.98482	8.67491	7.75313	8.00718	0.213582	axo01910-f	cytosolic sialic acid 9-O-acetylesterase homolog [Homo sapiens]	SIAE	0	0.352402	1.56594
axo01912-f_at	9.59361	9.37985	9.70176	8.99694	9.06203	8.97114	0.0216895	axo01912-f	myeloid/lymphoid or mixed-lineage leukemia 3 [Homo sapiens]	MLL3	0	0.0797226	0.683791
axo01913-r_at	3.75053	3.31332	3.41475	3.50415	3.44276	3.64753	0.808824	axo01913-r	myeloid/lymphoid or mixed-lineage leukemia 3 [Homo sapiens]	MLL3	0	0.87384	1.02713
axo01915-f_at	12.0628	12.0043	12.0342	12.6551	12.5672	12.5909	0.00015791	axo01915-f	ATPase, Ca++ transporting, slow twitch 2 isoform 1 [Homo sapiens]	ATP2A2	1	0.0116575	1.48515
axo01916-f_at	9.49512	9.69131	9.97677	9.18483	8.93389	8.88918	0.017353	axo01916-f	Meis homeobox 2 isoform c [Homo sapiens]	MEIS2	0	0.0701666	0.607758
axo01917-f_at	7.63738	7.64257	7.5683	6.14934	6.74637	6.2044	0.0210831	axo01917-f	Meis homeobox 2 isoform d [Homo sapiens]	MEIS2	0	0.0784413	0.420629
axo01918-f_at	7.1662	6.84639	7.28373	7.2771	6.41236	6.87488	0.450137	axo01918-f	Meis homeobox 2 isoform d [Homo sapiens]	MEIS2	0	0.589381	0.844407
axo01919-f_at	12.3549	12.7166	12.7256	12.2418	12.4928	11.9149	0.145065	axo01919-f	integrin beta 1 binding protein 3 [Homo sapiens]	ITGB1BP3	0	0.269165	0.767091
axo01920-f_at	7.84956	8.53812	9.29493	9.6211	9.62614	9.81307	0.111202	axo01920-f	integrin beta 1 binding protein 3 [Homo sapiens]	ITGB1BP3	0	0.225094	2.18237
axo01921-f_at	10.8177	10.9084	10.9889	11.0381	10.9586	11.2513	0.170184	axo01921-f	S-phase kinase-associated protein 1 isoform b [Homo sapiens]	SKP1	0	0.300448	1.13107
axo01922-r_at	7.7681	8.09144	8.52597	9.16748	9.27596	9.29724	0.0328876	axo01922-r	heterogeneous nuclear ribonucleoprotein H2 [Homo sapiens]	HNRNPH2	0	0.102147	2.17105
axo01923-f_at	3.94316	4.0525	3.7515	3.93879	4.56061	4.28571	0.185489	axo01923-f	zinc finger 398 isoform a [Homo sapiens]	ZNF398	0	0.319325	1.27102
axo01924-r_at	4.42636	4.49048	4.84457	4.66171	4.70068	4.77979	0.434411	axo01924-r	zinc finger 398 isoform a [Homo sapiens]	ZNF398	0	0.575053	1.09196
axo01926-f_at	4.94419	4.97891	5.0447	4.78906	4.82709	4.96316	0.117974	axo01926-f	zinc finger 398 isoform a [Homo sapiens]	ZNF398	0	0.234176	0.914149
axo01930-f_at	6.07134	5.78465	5.88218	5.77483	5.79654	5.57106	0.148872	axo01930-f	zinc finger 398 isoform a [Homo sapiens]	ZNF398	0	0.274253	0.871407
axo01931-f_at	6.3874	6.69391	6.2291	5.72817	5.93035	5.38594	0.0235083	axo01931-f	zinc finger 398 isoform a [Homo sapiens]	ZNF398	0	0.083224	0.592415
axo01932-f_at	7.15203	7.15139	7.03866	7.41806	7.45836	7.58765	0.00540036	axo01932-f	mitochondrial elongation factor G2 isoform 2 [Homo sapiens]	GFM2	1	0.0374574	1.29594
axo01933-f_at	7.90205	7.85705	7.58591	6.82247	7.2438	6.81128	0.011892	axo01933-f	RAS protein activator like 2 isoform 2 [Homo sapiens]	RASAL2	0	0.0568957	0.565468
axo01935-f_at	8.58167	7.90334	8.26675	7.57386	7.71866	7.75728	0.0918555	axo01935-f	TG-interacting factor isoform a [Homo sapiens]	TGIF1	0	0.197036	0.674871
axo01936-f_s_at	10.2472	10.4319	10.0273	10.5534	10.5287	10.3255	0.178436	axo01936-f	lamin A/C isoform 1 precursor [Homo sapiens]	LMNA	0	0.31105	1.17588
axo01937-f_at	4.23938	4.39099	4.31409	4.39988	4.39991	4.34706	0.259988	axo01937-f	lamin A/C isoform 3 [Homo sapiens]	LMNA	0	0.403693	1.04787
axo01939-r_at	11.295	11.167	10.8339	9.17791	8.87219	9.29821	0.000463317	axo01939-r	serum/glucocorticoid regulated kinase 3 isoform 2 [Homo sapiens]	SGK3	1	0.0141175	0.253047
axo01942-r_at	2.99893	2.96386	3.14385	3.24152	3.30018	3.11458	0.0777984	axo01942-r	DAZ associated protein 1 isoform a [Homo sapiens]	DAZAP1	0	0.176959	1.13541
axo01943-r_at	8.14504	7.88058	7.8768	7.42591	7.62082	7.47865	0.0170528	axo01943-r	Ras association domain family 1 isoform D [Homo sapiens]	RASSF1	0	0.0695268	0.727483
axo01944-f_at	10.5033	10.58	10.2552	9.52911	9.8543	9.51019	0.00565054	axo01944-f	aldehyde dehydrogenase 5A1 isoform 1 precursor [Homo sapiens]	ALDH5A1	1	0.0383191	0.568429
axo01945-f_at	3.88203	4.00771	3.71726	4.16972	3.86497	3.8211	0.582764	axo01945-f	ubiquitin specific protease 48 isoform b [Homo sapiens]	USP48	0	0.703832	1.05917
axo01946-r_at	10.295	10.4601	10.8659	11.4203	11.5036	11.5817	0.0232161	axo01946-r	selenoprotein H [Homo sapiens]	C11orf31	0	0.0826119	1.94737
axo01947-f_at	3.3431	3.46467	3.54301	3.35894	3.4707	3.50583	0.94795	axo01947-f	tensin like C1 domain containing phosphatase isoform 2 [Homo sapiens]	TENC1	0	0.967365	0.996471
axo01948-f_at	4.09635	4.18171	4.09996	4.22905	4.05485	4.21718	0.560871	axo01948-f	CD200 receptor 1 isoform d [Homo sapiens]	CD200R1	0	0.68522	1.02884
axo01949-f_at	3.3658	3.63055	3.14266	3.44136	3.25178	3.24618	0.698394	axo01949-f	calcium/calmodulin-dependent protein kinase II alpha isoform 2 [Homo sapiens]	CAMK2A	0	0.793647	0.954909
axo01951-r_at	4.20379	4.21803	4.12789	4.15739	4.15768	4.10503	0.272906	axo01951-r	calcium-activated potassium channel beta 3 subunit isoform c [Homo sapiens]	KCNMB3	0	0.417202	0.970499
axo01952-f_at	7.87545	7.47877	7.56898	5.76103	5.99758	6.17755	0.000615335	axo01952-f	tripartite motif-containing 35 isoform 2 [Homo sapiens]	TRIM35	1	0.015503	0.315926
axo01953-r_at	9.70933	9.60981	9.54035	8.01011	8.02416	7.95305	0.000146338	axo01953-r	ubiquitin specific peptidase 2 isoform b [Homo sapiens]	USP2	1	0.0115687	0.324421
axo01954-f_at	3.56106	3.55839	3.16179	3.23782	3.4756	3.24099	0.527281	axo01954-f	sal-like 3 [Homo sapiens]	SALL3	0	0.656405	0.927268
axo01955-f_at	8.15916	8.22171	8.052	7.98867	8.20787	8.20795	0.920521	axo01955-f	J-type co-chaperone HSC20 [Homo sapiens]	HSCB	0	0.949507	0.993466
axo01956-f_at	10.2896	10.4374	10.411	10.1474	10.5416	10.3356	0.780687	axo01956-f	tripartite motif-containing 39 isoform 2 [Homo sapiens]	TRIM39	0	0.853497	0.974148
axo01957-r_at	6.48744	6.21679	6.41199	6.71248	6.25959	6.38756	0.638404	axo01957-r	tripartite motif-containing 39 isoform 2 [Homo sapiens]	TRIM39	0	0.747865	1.05785
axo01959-r_at	5.5292	5.33656	5.58232	4.23591	4.05124	4.21521	0.000221098	axo01959-r	tripartite motif-containing 39 isoform 2 [Homo sapiens]	TRIM39	1	0.0119667	0.401857
axo01961-f_at	6.54335	6.60908	6.64045	6.79394	6.59436	6.56031	0.561257	axo01961-f	tripartite motif-containing 39 isoform 2 [Homo sapiens]	TRIM39	0	0.685568	1.03663
axo01966-f_at	8.59079	8.45229	8.3701	7.87537	7.37133	7.65593	0.0166944	axo01966-f	tripartite motif-containing 39 isoform 2 [Homo sapiens]	TRIM39	0	0.0687215	0.559864
axo01967-f_x_at	7.01935	7.09036	6.77693	6.15059	6.21304	6.41047	0.00513192	axo01967-f	tripartite motif-containing 39 isoform 2 [Homo sapiens]	TRIM39	1	0.0367507	0.613792
axo01968-r_at	3.79738	3.91826	3.75518	3.70573	3.86176	3.5652	0.331801	axo01968-r	tripartite motif-containing 39 isoform 2 [Homo sapiens]	TRIM39	0	0.477261	0.924851
axo01969-f_at	3.62501	3.66246	3.83339	3.54334	3.87442	3.56206	0.730115	axo01969-f	tripartite motif-containing 39 isoform 2 [Homo sapiens]	TRIM39	0	0.817345	0.967939
axo01973-r_at	4.75867	4.90535	4.67884	4.68591	4.85972	4.51127	0.479516	axo01973-r	core-binding factor, runt domain, alpha subunit 2; translocated to, 2 isoform MTGR1c [Homo sapiens]	CBFA2T2	0	0.615369	0.936064
axo01974-f_at	4.17951	4.28251	4.56866	4.49448	4.57303	4.17951	0.688774	axo01974-f	nuclear pore membrane protein 121 [Homo sapiens]	POM121	0	0.787215	1.05126
axo01975-r_at	10.5078	10.5313	10.5417	9.61181	9.75659	9.57492	0.0031106	axo01975-r	ankyrin repeat and BTB (POZ) domain containing 1 isoform 2 [Homo sapiens]	ABTB1	1	0.0288769	0.54369
axo01976-r_at	13.6754	13.6752	13.7369	11.6561	11.9313	11.5787	0.00218664	axo01976-r	retinol dehydrogenase 10 [Homo sapiens]	RDH10	1	0.025162	0.254585
axo01981-f_at	3.80969	3.73477	4.1879	3.84307	4.16579	3.74291	0.974424	axo01981-f	E3 ubiquitin-protein ligase UBR3 [Homo sapiens]	UBR3	0	0.98388	1.00449
axo01983-f_at	4.16217	4.23137	4.28683	4.29983	4.23137	4.12128	0.891125	axo01983-f	roquin [Homo sapiens]	RC3H1	0	0.929692	0.993576
axo01985-r_at	3.69818	3.72268	3.83263	3.99567	4.17601	3.87109	0.078959	axo01985-r	eyes absent 4 isoform b [Homo sapiens]	EYA4	0	0.178809	1.20005
axo01986-f_at	3.13486	3.42385	3.56984	3.29171	3.25075	3.50396	0.865742	axo01986-f	eyes absent 4 isoform d [Homo sapiens]	EYA4	0	0.912982	0.981202
axo01987-f_at	7.44993	7.44063	6.91192	9.75593	10.0119	9.76491	0.00124085	axo01987-f	eyes absent 2 isoform b [Homo sapiens]	EYA2	1	0.0196346	5.96599
axo01989-f_at	3.81968	3.57988	3.45754	3.8669	3.56144	3.5269	0.839702	axo01989-f	calcium/calmodulin-dependent protein kinase II delta isoform 1 [Homo sapiens]	CAMK2D	0	0.895587	1.02294
axo01990-f_at	8.1823	7.87895	7.98991	7.73026	7.86963	7.80324	0.119752	axo01990-f	RPA interacting protein [Homo sapiens]	RPAIN	0	0.236559	0.860943
axo01991-r_at	11.0969	10.9703	10.8929	10.8532	10.7239	10.7235	0.0452201	axo01991-r	calcium/calmodulin-dependent protein kinase II delta isoform 2 [Homo sapiens]	CAMK2D	0	0.125158	0.858655
axo01992-f_at	3.72773	3.73956	3.70532	3.69093	3.7593	3.86805	0.44702	axo01992-f	calcium/calmodulin-dependent protein kinase II delta isoform 4 [Homo sapiens]	CAMK2D	0	0.586371	1.03423
axo01993-f_at	4.44828	4.5743	4.29313	4.83798	4.82824	4.89825	0.0291701	axo01993-f	potassium voltage-gated channel, shaker-related subfamily, beta member 1 isoform 3 [Homo sapiens]	KCNAB1	0	0.0947333	1.33446
axo01995-f_at	2.93888	3.33321	3.40073	3.30909	3.30829	3.34922	0.567181	axo01995-f	NADPH oxidase organizer 1 isoform b [Homo sapiens]	NOXO1	0	0.690618	1.07023
axo01996-f_at	4.73342	4.52327	4.16429	4.21599	4.25207	4.05501	0.20612	axo01996-f	NADPH oxidase organizer 1 isoform c [Homo sapiens]	NOXO1	0	0.344076	0.812645
axo01997-r_at	10.0238	10.0142	9.96718	9.90495	9.93878	9.90052	0.018973	axo01997-r	calcium/calmodulin-dependent protein kinase II gamma isoform 1 [Homo sapiens]	CAMK2G	0	0.0737757	0.941493
axo01998-f_s_at	9.33594	9.36081	9.58868	9.89352	10.0086	10.1655	0.00619659	axo01998-f	mitochondrial ribosomal protein L42 isoform b [Homo sapiens]	MRPL42	1	0.0402939	1.50952
axo01999-f_at	4.07993	3.7288	3.89428	3.49852	3.72233	3.34469	0.0644423	axo01999-f	kelch domain containing 1 [Homo sapiens]	KLHDC1	0	0.156659	0.768888
axo02000-f_at	3.50167	3.29171	3.3372	3.55638	3.4899	3.40369	0.250111	axo02000-f	interleukin 16 isoform 2 [Homo sapiens]	IL16	0	0.393653	1.07658
axo02001-f_at	7.78935	7.70318	7.93136	9.37801	8.86516	9.05992	0.00564326	axo02001-f	sperm associated antigen 1 [Homo sapiens]	SPAG1	1	0.0383085	2.45048
axo02002-f_at	4.64305	4.59724	4.64305	4.82797	4.24038	4.58435	0.696638	axo02002-f	F-box only protein 7 isoform 2 [Homo sapiens]	FBXO7	0	0.792683	0.948108
axo02003-f_at	8.80086	8.65056	8.48715	8.16441	7.97893	7.97019	0.00731252	axo02003-f	synoviolin 1 isoform b [Homo sapiens]	SYVN1	1	0.0435455	0.655949
axo02004-f_at	7.2571	7.15472	7.33702	6.40962	6.61464	6.66332	0.00300901	axo02004-f	splicing factor 4 [Homo sapiens]	SF4	1	0.028487	0.621109
axo02007-f_at	4.36339	4.39645	4.91345	4.564	4.78244	4.41089	0.900787	axo02007-f	transcription factor AP-2 beta-like 1 [Homo sapiens]	TFAP2D	0	0.935544	1.0196
axo02008-f_at	7.11227	7.18569	7.04033	8.43058	8.46771	8.57557	2.21009e-05	axo02008-f	WD repeat domain 51B [Homo sapiens]	WDR51B	1	0.00792476	2.60002
axo02009-f_at	5.44971	5.71374	5.91767	5.92127	5.49551	5.36469	0.668586	axo02009-f	cutaneous T-cell lymphoma-associated antigen 1 isoform 1 [Homo sapiens]	CTAGE1	0	0.772363	0.933107
axo02010-r_at	7.01369	7.26421	7.25704	7.90884	8.13456	8.07375	0.00149046	axo02010-r	methylmalonic aciduria type A precursor [Homo sapiens]	MMAA	1	0.021136	1.81596
axo02011-r_at	4.6001	4.51253	4.95727	5.10777	4.94206	5.05417	0.114124	axo02011-r	methylmalonic aciduria type A precursor [Homo sapiens]	MMAA	0	0.229459	1.26989
axo02012-f_at	8.10517	8.39937	8.47417	9.80449	9.77839	10.038	0.000595611	axo02012-f	mitochondrial ribosomal protein L54 [Homo sapiens]	MRPL54	1	0.0153135	2.92291
axo02013-r_at	9.82897	9.75556	9.81396	10.6593	10.5234	10.7115	0.00161283	axo02013-r	presenilin enhancer 2 [Homo sapiens]	PSENEN	1	0.0219414	1.78005
axo02016-r_at	6.09627	6.47192	6.50901	6.95655	7.44481	7.19708	0.012233	axo02016-r	nuclear receptor binding SET domain protein 1 isoform a [Homo sapiens]	NSD1	0	0.0577702	1.79057
axo02018-f_at	3.62479	3.72918	3.77592	3.62897	3.33155	3.47431	0.0962013	axo02018-f	hypothetical protein LOC145376 [Homo sapiens]	C14orf50	0	0.203468	0.851638
axo02019-r_at	7.73623	8.02789	7.90987	8.79869	8.88788	9.09723	0.00107722	axo02019-r	exostoses-like 2 [Homo sapiens]	EXTL2	1	0.0185194	2.05139
axo02020-f_at	5.13409	5.13693	5.35909	4.54178	4.07724	4.30074	0.00869348	axo02020-f	F-box only protein 16 [Homo sapiens]	FBXO16	1	0.0479838	0.534607
axo02021-r_at	10.2936	9.46856	9.48159	8.81522	8.75462	8.87829	0.0737017	axo02021-r	complement component 1, q subcomponent, C chain precursor [Homo sapiens]	C1QC	0	0.170558	0.52418
axo02022-f_at	4.38971	4.05973	4.20343	4.20864	3.96873	4.19263	0.487656	axo02022-f	E74-like factor 1 (ets domain transcription factor) isoform a [Homo sapiens]	ELF1	0	0.622592	0.936731
axo02023-f_at	3.53178	3.65844	3.59072	3.88012	3.71603	3.81586	0.0277431	axo02023-f	nuclear factor of activated T-cells, cytosolic component 1 isoform C [Homo sapiens]	NFATC1	0	0.0920339	1.15697
axo02026-f_at	3.85829	3.93872	3.87361	3.9369	3.85127	3.7535	0.518224	axo02026-f	nuclear factor of activated T-cells, cytosolic component 1 isoform D [Homo sapiens]	NFATC1	0	0.648628	0.970643
axo02027-r_at	6.19086	6.58495	5.78605	6.09437	6.39811	6.36991	0.718528	axo02027-r	signal peptide, CUB domain, EGF-like 1 [Homo sapiens]	SCUBE1	0	0.808384	1.0719
axo02028-f_at	6.90117	6.61743	6.53955	7.02689	7.17089	6.99051	0.0561238	axo02028-f	amyloid beta A4 precursor protein-binding, family B, member 2 [Homo sapiens]	APBB2	0	0.143508	1.29838
axo02032-f_at	4.41544	4.49627	4.48341	4.37562	4.10438	4.23058	0.0889744	axo02032-f	slit and trk like 4 protein [Homo sapiens]	SLITRK4	0	0.193146	0.853709
axo02034-r_at	4.0911	4.44855	4.36997	4.2483	4.08547	4.22905	0.409693	axo02034-r	armadillo repeat containing 3 [Homo sapiens]	ARMC3	0	0.551901	0.922994
axo02035-f_at	3.81091	3.78518	3.96372	3.74789	3.79664	3.91954	0.694721	axo02035-f	membralin isoform 1 [Homo sapiens]	C19orf6	0	0.791176	0.978122
axo02036-f_at	8.21282	8.33156	8.42707	9.50794	9.4667	9.50818	0.00188369	axo02036-f	lin-9 homolog [Homo sapiens]	LIN9	1	0.0235813	2.25083
axo02037-f_at	4.32525	4.58543	4.58821	4.70991	4.36555	4.71851	0.538332	axo02037-f	lin-9 homolog [Homo sapiens]	LIN9	0	0.665663	1.07056
axo02038-f_at	8.04735	8.30442	8.55542	8.33464	8.4168	8.87569	0.344005	axo02038-f	tripartite motif-containing 59 [Homo sapiens]	TRIM59	0	0.488897	1.18098
axo02039-f_at	8.38552	8.35502	8.40381	8.0134	8.20406	7.91823	0.0535246	axo02039-f	SMG-7 homolog isoform 1 [Homo sapiens]	SMG7	0	0.13931	0.792115
axo02041-f_at	3.461	3.41095	3.52059	3.38661	3.55431	3.39052	0.76899	axo02041-f	SMG-7 homolog isoform 1 [Homo sapiens]	SMG7	0	0.845451	0.985981
axo02043-f_at	5.51255	5.13693	4.74892	4.71806	4.60257	4.95688	0.227598	axo02043-f	nuclear receptor subfamily 4, group A, member 1 [Homo sapiens]	NR4A1	0	0.368413	0.771836
axo02045-f_at	3.68889	3.47196	3.68158	3.95675	3.51948	3.47196	0.849726	axo02045-f	nuclear factor of activated T-cells, cytoplasmic, calcineurin-dependent 3 isoform 1 [Homo sapiens]	NFATC3	0	0.902253	1.02474
axo02047-r_at	10.6983	10.7436	11.0503	11.0007	11.0781	11.2114	0.122467	axo02047-r	nuclear DNA-binding protein [Homo sapiens]	C1D	0	0.239823	1.20246
axo02048-f_at	7.67416	7.66096	7.53635	8.14418	8.15721	8.10082	0.00316259	axo02048-f	solute carrier family 35, member C2 isoform a [Homo sapiens]	SLC35C2	1	0.029064	1.42429
axo02050-r_at	3.62451	3.34727	3.73118	3.52717	3.39649	3.98941	0.761757	axo02050-r	Kv channel interacting protein 2 isoform 5 [Homo sapiens]	KCNIP2	0	0.840629	1.04974
axo02051-f_at	4.1902	4.50969	4.02522	4.1902	3.73107	4.28358	0.480077	axo02051-f	nuclear receptor subfamily 4, group A, member 3 isoform b [Homo sapiens]	NR4A3	0	0.615892	0.886739
axo02052-f_at	7.13644	6.58487	6.58976	6.13669	6.42981	6.46802	0.131683	axo02052-f	TG-interacting factor isoform b [Homo sapiens]	TGIF1	0	0.251997	0.744573
axo02053-f_at	6.55443	6.68133	6.69561	6.92511	7.14831	7.31991	0.0369847	axo02053-f	Fas apoptotic inhibitory molecule isoform b [Homo sapiens]	FAIM	0	0.110088	1.40184
axo02055-f_at	3.3143	3.16614	3.20959	3.26703	3.28881	3.479	0.236973	axo02055-f	ST3 beta-galactoside alpha-2,3-sialyltransferase 1 [Homo sapiens]	ST3GAL1	0	0.379126	1.08293
axo02056-f_at	3.44518	3.51685	3.4914	3.6456	3.43233	3.5585	0.433165	axo02056-f	hypothetical protein LOC317662 [Homo sapiens]	FAM149B1	0	0.573706	1.04319
axo02058-r_at	3.51987	3.82413	3.93059	3.5814	3.85208	4.0561	0.717755	axo02058-r	tryptophan hydroxylase 2 [Homo sapiens]	TPH2	0	0.807786	1.05093
axo02059-f_at	4.89733	5.00164	5.18783	4.79399	4.76775	5.15042	0.457002	axo02059-f	SNF1-like kinase [Homo sapiens]	SIK1	0	0.595071	0.917081
axo02060-r_at	5.93966	7.01891	6.96092	6.94987	7.14615	7.46033	0.25684	axo02060-r	ficolin 3 isoform 2 precursor [Homo sapiens]	FCN3	0	0.400477	1.45965
axo02061-r_at	7.71768	7.64623	7.47598	7.65025	7.64723	7.67349	0.605055	axo02061-r	phosphodiesterase 8A isoform 2 [Homo sapiens]	PDE8A	0	0.72254	1.03075
axo02065-f_at	3.43587	3.52266	3.6193	3.95571	3.51624	3.78465	0.211866	axo02065-f	papilin [Homo sapiens]	PAPLN	0	0.350405	1.1698
axo02067-f_at	8.52538	8.57499	8.51658	7.70558	8.07844	7.89572	0.0240363	axo02067-f	l(3)mbt-like 4 [Homo sapiens]	L3MBTL4	0	0.0843792	0.639165
axo02068-f_at	4.36099	4.40958	4.31388	3.96055	3.99893	4.09999	0.00391416	axo02068-f	collagen, type XXIII, alpha 1 [Homo sapiens]	COL23A1	1	0.0323043	0.789131
axo02069-r_at	7.17763	7.1703	7.35897	7.82462	7.78388	7.94168	0.00181112	axo02069-r	mitochondrial malonyltransferase isoform a precursor [Homo sapiens]	MCAT	1	0.0231344	1.53095
axo02070-f_at	3.63153	3.90508	3.50944	4.17383	4.15833	3.82458	0.0860128	axo02070-f	Janus kinase 3 [Homo sapiens]	JAK3	0	0.18913	1.29256
axo02071-r_at	8.08389	7.864	7.65311	7.91688	7.88868	7.99296	0.653592	axo02071-r	G protein-coupled receptor 155 isoform 9 [Homo sapiens]	GPR155	0	0.760598	1.0467
axo02074-f_at	11.7905	11.7472	11.7352	11.5646	11.5331	11.643	0.0170848	axo02074-f	MOB1, Mps One Binder kinase activator-like 1A [Homo sapiens]	MOBKL1A	0	0.0695727	0.884297
axo02075-f_at	6.45961	6.49284	5.96245	6.05893	5.93874	5.92374	0.187704	axo02075-f	ubiquitin-conjugating enzyme E2Q family member 2 isoform 1 [Homo sapiens]	UBE2Q2	0	0.321925	0.794895
axo02076-f_at	8.40635	8.62061	8.68481	9.16022	9.37347	9.43316	0.0031276	axo02076-f	membrane magnesium transporter 1 [Homo sapiens]	MMGT1	1	0.0289278	1.68377
axo02077-f_at	6.95247	6.61597	6.37342	5.93889	6.24314	6.2069	0.0706821	axo02077-f	solute carrier family 25, member 26 [Homo sapiens]	SLC25A26	0	0.165883	0.698512
axo02078-f_at	3.15501	3.28589	3.24952	3.2262	3.28	3.25066	0.639239	axo02078-f	hypothetical protein LOC115795 [Homo sapiens]	C3orf24	0	0.748581	1.01547
axo02079-f_at	9.22757	9.04082	9.32667	9.3074	9.21623	9.35132	0.391954	axo02079-f	hypothetical protein LOC119504 [Homo sapiens]	C10orf104	0	0.534386	1.06681
axo02080-f_at	7.26461	7.32965	7.47899	6.68189	6.73956	6.43828	0.00416341	axo02080-f	N-terminal Asn amidase [Homo sapiens]	NTAN1	1	0.0333073	0.599638
axo02081-f_at	7.94299	7.74233	7.94438	8.03425	7.7584	7.81216	0.942592	axo02081-f	DCN1, defective in cullin neddylation 1, domain containing 3 [Homo sapiens]	DCUN1D3	0	0.963562	0.994269
axo02082-f_at	6.17102	6.29128	6.65624	5.9625	6.05213	5.94262	0.110841	axo02082-f	PQQ repeat and WD repeat domain containing [Homo sapiens]	WDR88	0	0.224546	0.764664
axo02083-f_at	9.70868	9.77795	9.93337	8.45175	8.68133	8.51422	0.000192791	axo02083-f	cytochrome P450, family 4, subfamily F, polypeptide 22 [Homo sapiens]	CYP4F22	1	0.0116956	0.418247
axo02084-r_at	4.37557	4.50307	4.2318	4.35094	4.50497	4.49692	0.441869	axo02084-r	RNA-specific adenosine deaminase B1 isoform 4 [Homo sapiens]	ADARB1	0	0.581476	1.0576
axo02086-f_at	7.15803	7.46349	7.20161	6.4893	6.88705	6.95702	0.0551203	axo02086-f	teashirt zinc finger homeobox 2 [Homo sapiens]	TSHZ2	0	0.142009	0.708782
axo02088-f_at	4.04082	4.00636	4.00393	3.84202	3.9708	4.04789	0.401923	axo02088-f	transmembrane protein 171 [Homo sapiens]	TMEM171	0	0.544246	0.956961
axo02089-f_at	3.79743	3.62999	3.91356	3.84307	3.67577	3.99174	0.669644	axo02089-f	LSM11, U7 small nuclear RNA associated [Homo sapiens]	LSM11	0	0.773141	1.03996
axo02090-f_at	3.7349	3.66089	3.6051	3.58817	3.85017	3.64744	0.769337	axo02090-f	hypothetical protein LOC139212 [Homo sapiens]	CXorf41	0	0.845694	1.01981
axo02091-f_at	4.64091	4.56617	4.59703	4.92629	4.94565	4.90884	0.00103155	axo02091-f	tau tubulin kinase 2 [Homo sapiens]	TTBK2	1	0.0181221	1.25315
axo02092-f_at	5.18525	5.07975	5.12538	5.03039	5.16278	5.1478	0.767973	axo02092-f	ankyrin repeat domain 29 [Homo sapiens]	ANKRD29	0	0.844657	0.988652
axo02093-f_at	3.88908	3.74714	3.76981	3.7528	3.99024	3.8018	0.619674	axo02093-f	hypothetical protein LOC148345 [Homo sapiens]	C1orf127	0	0.734146	1.03259
axo02094-f_at	3.21605	3.32385	3.26036	3.09643	3.33321	3.41016	0.904741	axo02094-f	hypothetical protein MGC16664 [Homo sapiens]	FAM163A	0	0.938097	1.00918
axo02095-f_at	8.54706	8.5572	8.30255	6.34918	6.67771	7.0621	0.00646056	axo02095-f	coiled-coil domain containing 117 [Homo sapiens]	CCDC117	1	0.0411312	0.292679
axo02096-f_at	3.24438	3.39555	3.68506	3.74497	3.39555	3.48577	0.579959	axo02096-f	amyotrophic lateral sclerosis 2 (juvenile) chromosome region, candidate 13 [Homo sapiens]	FAM117B	0	0.701288	1.0721
axo02097-r_at	12.2554	12.1912	12.1771	11.8277	11.7578	11.96	0.0155426	axo02097-r	glutamine synthetase [Homo sapiens]	GLUL	0	0.0662062	0.779483
axo02098-f_at	13.5743	13.5206	13.598	11.9858	12.2464	12.0384	0.00153338	axo02098-f	glutamine synthetase [Homo sapiens]	GLUL	1	0.0214716	0.359967
axo02099-f_at	9.08266	9.02127	8.69008	7.98693	8.06883	8.30158	0.00735568	axo02099-f	solute carrier family 38, member 9 [Homo sapiens]	SLC38A9	1	0.0436859	0.569504
axo02100-f_at	5.35406	5.1593	4.91233	4.79184	4.62374	4.82913	0.072186	axo02100-f	solute carrier family 38, member 9 [Homo sapiens]	SLC38A9	0	0.168252	0.761194
axo02101-f_at	4.57954	4.68496	4.75916	4.90939	4.74549	4.91329	0.0754973	axo02101-f	CNKSR family member 3 [Homo sapiens]	CNKSR3	0	0.173176	1.13407
axo02103-r_at	6.53244	6.52737	6.36149	6.90669	6.8664	6.7951	0.00805942	axo02103-r	poly(A)-specific ribonuclease (PARN)-like domain containing 1 [Homo sapiens]	PNLDC1	1	0.0460276	1.30342
axo02104-f_at	9.25328	9.16171	9.31081	10.5144	10.1384	10.3731	0.00447745	axo02104-f	vitamin K epoxide reductase complex, subunit 1-like 1 [Homo sapiens]	VKORC1L1	1	0.0345001	2.14363
axo02105-r_at	4.39537	4.32571	4.57041	4.40138	4.52026	4.05373	0.551863	axo02105-r	retinaldehyde binding protein 1-like 1 [Homo sapiens]	RLBP1L1	0	0.677223	0.929564
axo02106-f_at	4.76829	4.88722	4.92742	5.04746	4.91452	4.93692	0.171559	axo02106-f	hypothetical protein LOC161502 [Homo sapiens]	C15orf26	0	0.302423	1.07574
axo02107-f_at	6.94573	6.9787	7.13169	7.44453	7.74287	7.94855	0.0289494	axo02107-f	hypothetical protein LOC162681 [Homo sapiens]	C18orf54	0	0.0942297	1.61695
axo02108-f_at	3.47207	3.32805	3.71289	3.35705	3.45718	3.47219	0.577465	axo02108-f	gamma-aminobutyric acid A receptor, gamma 1 precursor [Homo sapiens]	GABRG1	0	0.699198	0.948993
axo02109-r_at	4.30082	4.41998	4.29438	4.46108	4.36549	4.31818	0.502024	axo02109-r	gamma-aminobutyric acid A receptor, gamma 1 precursor [Homo sapiens]	GABRG1	0	0.634482	1.03039
axo02114-f_at	5.87554	6.23535	5.83063	6.21242	6.26941	6.37943	0.126075	axo02114-f	GTF2I repeat domain containing 2 [Homo sapiens]	GTF2IRD2	0	0.244551	1.23677
axo02115-f_at	5.89984	5.98997	6.05452	6.03307	5.86986	5.73827	0.370665	axo02115-f	GTF2I repeat domain containing 2 [Homo sapiens]	GTF2IRD2	0	0.514229	0.932357
axo02116-f_at	9.89173	9.78911	9.79654	9.63234	10.0024	9.73159	0.7747	axo02116-f	fucosyltransferase 11 (alpha (1,3) fucosyltransferase) [Homo sapiens]	FUT11	0	0.849079	0.974668
axo02118-f_at	3.21401	3.1744	3.44281	3.21034	3.21995	3.10577	0.366882	axo02118-f	membrane associated guanylate kinase, WW and PDZ domain containing 1 isoform c [Homo sapiens]	MAGI1	0	0.510462	0.934076
axo02119-f_at	4.54035	4.90998	4.86946	4.81969	5.18664	5.0657	0.190894	axo02119-f	phospholipase B domain containing 2 [Homo sapiens]	PLBD2	0	0.325949	1.18982
axo02120-f_at	3.58912	3.49879	3.89439	3.50629	3.45686	3.7779	0.633889	axo02120-f	DAZ interacting protein 1-like [Homo sapiens]	DZIP1L	0	0.744617	0.945786
axo02121-r_at	8.10314	8.05347	7.87891	8.97376	8.85074	8.95258	0.00107433	axo02121-r	aprataxin and PNKP like factor [Homo sapiens]	APLF	1	0.0184854	1.88407
axo02122-r_at	5.85269	4.3931	4.36339	6.59959	6.11658	6.6441	0.0715182	axo02122-r	kelch domain containing 8B [Homo sapiens]	KLHDC8B	0	0.167142	2.99737
axo02123-f_at	4.92492	5.83578	5.01549	4.45286	4.87878	4.41866	0.130215	axo02123-f	zinc finger protein 584 [Homo sapiens]	ZNF584	0	0.249997	0.626204
axo02124-f_at	3.09929	3.36621	3.33321	3.36621	3.20738	3.27243	0.879415	axo02124-f	hypothetical protein LOC203238 [Homo sapiens]	C9orf93	0	0.922123	1.01099
axo02126-f_at	10.1031	10.0906	9.90922	9.77763	9.83994	9.81489	0.0606846	axo02126-f	hypothetical protein LOC205428 isoform a [Homo sapiens]	C3orf58	0	0.150922	0.856492
axo02127-f_at	5.66157	6.0762	6.44344	5.13693	5.3079	5.06031	0.0474358	axo02127-f	hypothetical protein LOC219621 [Homo sapiens]	C10orf107	0	0.128962	0.538858
axo02128-r_at	4.89495	4.94701	5.06064	5.2519	4.91028	4.95245	0.594662	axo02128-r	trypsin domain containing 1 isoform a [Homo sapiens]	TYSND1	0	0.714121	1.05021
axo02129-f_at	3.31028	3.58806	3.40474	3.45536	3.53051	3.39392	0.796764	axo02129-f	ring finger protein 152 [Homo sapiens]	RNF152	0	0.865326	1.01788
axo02130-f_at	5.17675	5.68163	5.6821	4.92557	4.83826	4.57003	0.0281129	axo02130-f	l-myc-1 proto-oncogene isoform 1 [Homo sapiens]	MYCL1	0	0.0927704	0.600591
axo02131-f_at	5.14993	5.22443	5.22461	4.74023	5.114	4.73637	0.110154	axo02131-f	l-myc-1 proto-oncogene isoform 1 [Homo sapiens]	MYCL1	0	0.223695	0.792167
axo02132-f_at	3.87929	4.00875	3.87271	3.89279	3.99014	3.97664	0.577092	axo02132-f	regulatory factor X, 6 [Homo sapiens]	RFX6	0	0.698915	1.02309
axo02133-f_at	4.32636	4.33156	4.27535	4.2257	4.37036	4.27735	0.696621	axo02133-f	hypothetical protein LOC253143 [Homo sapiens]	C22orf30	0	0.792799	0.986265
axo02134-r_at	9.41192	9.52745	9.56423	8.36716	8.43551	8.47333	0.000105703	axo02134-r	abhydrolase domain containing 7 [Homo sapiens]	EPHX4	1	0.0104045	0.474387
axo02138-f_at	3.87256	4.05501	4.10253	4.03602	3.83394	3.97296	0.536041	axo02138-f	ubinuclein 2 [Homo sapiens]	UBN2	0	0.663893	0.957676
axo02139-f_at	6.0894	5.7103	5.57753	5.32285	5.09896	4.93843	0.0277535	axo02139-f	zinc finger, DHHC domain containing 23 [Homo sapiens]	ZDHHC23	0	0.0920532	0.627493
axo02140-f_at	4.51671	4.31162	4.04312	4.23327	4.24247	3.91793	0.41409	axo02140-f	serine/threonine kinase 32C [Homo sapiens]	STK32C	0	0.555514	0.895486
axo02142-f_at	7.17184	7.17039	7.01435	5.56855	5.82574	5.59452	0.000315757	axo02142-f	phosphoglucomutase 2-like 1 [Homo sapiens]	PGM2L1	1	0.012783	0.364522
axo02143-f_at	3.65936	3.6703	3.92166	3.89464	3.86336	3.97601	0.192572	axo02143-f	REST corepressor 2 [Homo sapiens]	RCOR2	0	0.328004	1.11798
axo02144-f_at	6.67675	6.28798	5.68888	6.90215	6.18984	7.27212	0.254545	axo02144-f	immunoglobulin superfamily, member 22 [Homo sapiens]	IGSF22	0	0.398167	1.4847
axo02145-f_at	3.23906	3.24156	3.39667	3.17048	3.01522	3.19157	0.0942981	axo02145-f	kinase suppressor of ras 2 [Homo sapiens]	KSR2	0	0.200647	0.890894
axo02146-f_at	8.10575	8.21872	8.21464	8.23686	8.39929	8.29109	0.103165	axo02146-f	neugrin, neurite outgrowth associated isoform 2 [Homo sapiens]	NGRN	0	0.213695	1.09382
axo02149-f_at	3.26902	3.237	3.34573	3.51772	3.39285	3.44253	0.0268329	axo02149-f	DIP2 disco-interacting protein 2 homolog B [Homo sapiens]	DIP2B	0	0.0902067	1.12281
axo02152-f_at	5.1704	5.23421	5.07847	5.15089	5.27219	5.49483	0.287242	axo02152-f	nodal modulator 2 isoform 2 [Homo sapiens]	NOMO2	0	0.432532	1.10568
axo02153-r_at	4.54121	4.84636	4.64511	4.98622	4.67984	4.86388	0.259625	axo02153-r	von Willebrand factor A domain containing 3A [Homo sapiens]	VWA3A	0	0.403379	1.12175
axo02155-f_at	7.87674	7.76945	7.78553	7.42288	7.45935	7.65697	0.0378557	axo02155-f	INO80 complex subunit E [Homo sapiens]	INO80E	0	0.11195	0.81366
axo02156-f_at	5.4096	5.13466	4.99089	5.19599	5.11808	5.25045	0.945275	axo02156-f	hexosaminidase (glycosyl hydrolase family 20, catalytic domain) containing [Homo sapiens]	HEXDC	0	0.965371	1.00681
axo02157-f_at	4.07866	4.3992	4.24564	4.26317	3.99758	4.12613	0.405101	axo02157-f	rotatin [Homo sapiens]	RTTN	0	0.547367	0.925172
axo02161-f_at	2.62284	2.76953	2.71278	2.87356	2.71278	2.68655	0.486738	axo02161-f	zinc finger protein 776 [Homo sapiens]	ZNF776	0	0.621777	1.03952
axo02162-f_at	5.05672	4.916	4.92707	4.56326	4.28895	4.6944	0.0494649	axo02162-f	transmembrane protein 145 [Homo sapiens]	TMEM145	0	0.132187	0.731506
axo02163-f_at	10.3456	10.2188	10.0054	9.83654	9.84749	9.76795	0.0566809	axo02163-f	ring finger protein 149 [Homo sapiens]	RNF149	0	0.144436	0.772399
axo02164-r_at	8.58845	8.70745	8.32885	8.4714	8.53829	8.64475	0.941138	axo02164-r	AER61 glycosyltransferase [Homo sapiens]	C3orf64	0	0.962664	1.00688
axo02165-f_at	3.09348	3.31961	3.28677	3.16899	3.20936	3.31422	0.978282	axo02165-f	ectonucleoside triphosphate diphosphohydrolase 8 isoform 1 [Homo sapiens]	ENTPD8	0	0.986189	0.998319
axo02166-f_at	4.75471	4.91962	4.74522	4.96632	5.56339	5.06035	0.161442	axo02166-f	hypothetical protein LOC285315 [Homo sapiens]	C3orf33	0	0.289701	1.31055
axo02167-f_at	7.12266	7.29178	7.11673	8.16319	8.26054	8.33936	0.000163079	axo02167-f	RNA pseudouridylate synthase domain containing 3 isoform 1 [Homo sapiens]	RPUSD3	1	0.0116951	2.11009
axo02168-f_at	3.87236	3.98673	3.95519	3.91423	3.93407	4.1511	0.515933	axo02168-f	ADP-ribosylation factor-like 10 [Homo sapiens]	ARL10	0	0.646527	1.0437
axo02169-f_at	3.96093	3.95064	4.01519	3.67209	3.9105	4.07873	0.532985	axo02169-f	DTW domain containing 2 [Homo sapiens]	DTWD2	0	0.661496	0.940515
axo02170-r_at	4.97165	4.76231	5.31066	5.25928	5.0411	5.20043	0.450799	axo02170-r	peptidylprolyl isomerase-like 6 isoform 1 [Homo sapiens]	PPIL6	0	0.589978	1.11116
axo02171-f_at	3.79456	3.68335	3.82312	3.94241	3.55954	3.71409	0.829619	axo02171-f	discoidin, CUB and LCCL domain containing 1 [Homo sapiens]	DCBLD1	0	0.888372	0.980554
axo02172-f_at	3.34336	3.58989	3.63499	3.13812	3.5823	3.69404	0.80696	axo02172-f	zinc finger protein 775 [Homo sapiens]	ZNF775	0	0.872765	0.965097
axo02173-r_at	4.45262	4.23146	4.07928	4.60797	4.58363	4.59342	0.0874885	axo02173-r	XK, Kell blood group complex subunit-related family, member 6 isoform b [Homo sapiens]	XKR6	0	0.191432	1.26624
axo02174-f_at	9.65865	9.70021	9.66627	9.59523	9.81171	9.92559	0.401254	axo02174-f	non-SMC element 2, MMS21 homolog [Homo sapiens]	NSMCE2	0	0.543487	1.07361
axo02175-f_at	4.96944	5.14208	4.67159	4.19125	4.49636	4.31672	0.0290434	axo02175-f	Na+/K+ transporting ATPase interacting 3 [Homo sapiens]	NKAIN3	0	0.0944285	0.662997
axo02176-f_at	3.27793	3.29171	3.38341	3.2126	2.94849	3.29171	0.244778	axo02176-f	SLIT-ROBO Rho GTPase activating protein 3 isoform b [Homo sapiens]	SRGAP3	0	0.387508	0.890846
axo02177-f_at	3.46048	3.00529	3.43944	3.46258	3.42162	3.52164	0.377626	axo02177-f	hypothetical protein LOC286262 isoform 2 [Homo sapiens]	C9orf75	0	0.52072	1.12263
axo02178-f_at	4.02188	4.04796	4.20928	4.42834	4.30716	3.99509	0.371464	axo02178-f	ATPase, class VI, type 11C isoform a [Homo sapiens]	ATP11C	0	0.514911	1.10995
axo02179-f_at	4.60837	4.67783	4.7954	4.52701	4.93933	4.69499	0.853697	axo02179-f	hypothetical protein LOC286464 [Homo sapiens]	CXorf59	0	0.90489	1.01859
axo02180-f_at	4.49448	4.41718	4.7281	5.2757	5.13476	5.53681	0.00789856	axo02180-f	tryptophanyl-tRNA synthetase isoform a [Homo sapiens]	WARS	1	0.045367	1.70429
axo02183-f_at	8.44372	8.41896	8.41337	8.63736	8.32925	8.43539	0.688537	axo02183-f	PDZ domain containing 8 [Homo sapiens]	PDZD8	0	0.787033	1.02953
axo02184-f_at	5.90883	5.67494	5.97537	6.48623	6.51598	6.69529	0.00434602	axo02184-f	hypothetical protein LOC128977 [Homo sapiens]	C22orf39	1	0.0341425	1.63896
axo02185-r_at	9.50982	9.67812	9.52137	9.27657	9.3281	9.4607	0.0497312	axo02185-r	FUN14 domain containing 1 [Homo sapiens]	FUNDC1	0	0.132564	0.861755
axo02186-f_at	7.00919	7.32176	6.83136	8.87743	9.12577	8.72761	0.000676876	axo02186-f	laeverin [Homo sapiens]	LVRN	1	0.0159153	3.62045
axo02187-f_at	9.04986	8.74613	9.04074	9.14676	9.41995	9.37676	0.0493704	axo02187-f	biogenesis of lysosome-related organelles complex-1, subunit 2 isoform 1 [Homo sapiens]	BLOC1S2	0	0.13204	1.29138
axo02188-f_at	9.77839	9.65885	9.71812	9.78847	9.88526	9.88816	0.0466383	axo02188-f	tetratricopeptide repeat domain 9C [Homo sapiens]	TTC9C	0	0.127536	1.09848
axo02189-f_at	4.71488	4.74994	5.28403	4.96138	4.95694	5.12382	0.654688	axo02189-f	cleavage stimulation factor subunit 3 isoform 2 [Homo sapiens]	CSTF3	0	0.761521	1.07011
axo02190-f_at	8.25444	8.20364	8.09049	7.66041	7.93652	8.02759	0.0913812	axo02190-f	harbinger transposase derived 1 [Homo sapiens]	HARBI1	0	0.19646	0.80775
axo02200-r_at	6.77547	6.75967	7.0125	6.20164	6.25541	6.19541	0.0128185	axo02200-r	harbinger transposase derived 1 [Homo sapiens]	HARBI1	0	0.0591579	0.645404
axo02203-f_at	5.84264	6.20963	6.01336	7.06937	7.42435	7.22373	0.00118572	axo02203-f	harbinger transposase derived 1 [Homo sapiens]	HARBI1	1	0.0192165	2.32507
axo02206-f_at	4.43968	4.54537	4.5061	4.48695	4.58584	4.27868	0.666386	axo02206-f	harbinger transposase derived 1 [Homo sapiens]	HARBI1	0	0.770531	0.968242
axo02209-f_at	8.2631	8.44022	7.94838	6.77562	6.81895	6.93952	0.00604496	axo02209-f	harbinger transposase derived 1 [Homo sapiens]	HARBI1	1	0.0397585	0.386212
axo02210-f_at	3.31223	3.19627	3.52365	3.52365	3.79664	3.84367	0.052688	axo02210-f	harbinger transposase derived 1 [Homo sapiens]	HARBI1	0	0.137775	1.29888
axo02211-f_at	5.51724	5.76448	5.95909	6.18667	6.4776	6.21855	0.0297231	axo02211-f	harbinger transposase derived 1 [Homo sapiens]	HARBI1	0	0.0957702	1.46138
axo02214-f_at	4.03885	4.00796	3.96055	3.72405	3.48093	3.21034	0.0668701	axo02214-f	harbinger transposase derived 1 [Homo sapiens]	HARBI1	0	0.159851	0.692228
axo02215-f_at	6.47832	6.65485	6.52588	6.50941	6.56423	6.78377	0.547279	axo02215-f	harbinger transposase derived 1 [Homo sapiens]	HARBI1	0	0.67345	1.0469
axo02216-f_at	5.35719	5.08941	5.43562	5.32144	5.19998	5.06269	0.48748	axo02216-f	harbinger transposase derived 1 [Homo sapiens]	HARBI1	0	0.622447	0.933441
axo02217-f_at	3.60457	4.03487	3.64082	3.81975	3.71814	3.79896	0.904965	axo02217-f	harbinger transposase derived 1 [Homo sapiens]	HARBI1	0	0.938282	1.01316
axo02220-f_at	5.68059	5.4748	5.68888	5.65568	5.76536	5.64554	0.419753	axo02220-f	harbinger transposase derived 1 [Homo sapiens]	HARBI1	0	0.561086	1.05271
axo02223-r_at	6.93588	7.13306	6.75943	5.68685	6.27984	6.18833	0.0217069	axo02223-r	harbinger transposase derived 1 [Homo sapiens]	HARBI1	0	0.0797574	0.539197
axo02232-f_at	3.86757	4.23068	4.29147	5.27605	5.06415	4.87414	0.00617753	axo02232-f	harbinger transposase derived 1 [Homo sapiens]	HARBI1	1	0.0403135	1.92058
axo02233-r_at	5.38775	5.92866	5.59018	5.00412	5.18664	5.36808	0.0864935	axo02233-r	harbinger transposase derived 1 [Homo sapiens]	HARBI1	0	0.189938	0.732424
axo02234-f_at	5.10686	5.26525	5.21328	4.75667	4.97032	4.90925	0.0188722	axo02234-f	harbinger transposase derived 1 [Homo sapiens]	HARBI1	0	0.0734548	0.803081
axo02235-f_x_at	7.13734	7.35011	7.3687	7.36179	7.65578	7.57636	0.101099	axo02235-f	harbinger transposase derived 1 [Homo sapiens]	HARBI1	0	0.210763	1.18586
axo02236-f_at	4.61383	5.21936	5.25704	4.68697	4.47996	4.18785	0.0929202	axo02236-f	harbinger transposase derived 1 [Homo sapiens]	HARBI1	0	0.198705	0.669666
axo02240-f_at	4.60718	4.89101	5.00288	4.70727	4.74988	4.62701	0.36031	axo02240-f	harbinger transposase derived 1 [Homo sapiens]	HARBI1	0	0.504253	0.908168
axo02243-f_at	6.49668	7.06636	6.57902	6.61905	6.61454	6.40351	0.452366	axo02243-f	hypothetical protein LOC285237 [Homo sapiens]	C3orf38	0	0.591336	0.889878
axo02244-f_at	8.64162	8.63708	8.58515	8.89114	8.93053	8.8733	0.000373772	axo02244-f	RAB, member of RAS oncogene family-like 3 [Homo sapiens]	RABL3	1	0.0134024	1.21171
axo02245-f_at	7.47879	7.33902	7.50905	6.69232	6.55951	6.73445	0.000465247	axo02245-f	hypothetical protein LOC285343 isoform 1 [Homo sapiens]	C3orf23	1	0.0140907	0.582291
axo02249-f_at	6.43818	6.86022	6.6734	7.46143	7.37516	7.61532	0.00827047	axo02249-f	mitochondrial COX18 [Homo sapiens]	COX18	1	0.0466361	1.77363
axo02250-f_at	6.99229	7.2591	6.98315	8.05349	8.03744	8.20795	0.00160773	axo02250-f	mitochondrial COX18 [Homo sapiens]	COX18	1	0.0219018	2.02996
axo02251-f_at	8.81546	8.89693	8.99616	9.23992	9.34623	9.30137	0.00586892	axo02251-f	P18SRP protein [Homo sapiens]	SFRS12IP1	1	0.0392303	1.31312
axo02252-f_at	3.58762	3.60305	3.88203	4.21728	4.19837	4.11151	0.0267745	axo02252-f	scavenger receptor class A, member 5 [Homo sapiens]	SCARA5	0	0.0900705	1.39941
axo02253-f_at	4.13134	4.09827	4.13511	4.62134	4.53535	4.4946	0.00425557	axo02253-f	Yip1 domain family, member 6 [Homo sapiens]	YIPF6	1	0.0337221	1.34616
axo02254-f_at	5.57163	5.55978	5.89707	5.43847	5.46232	5.28729	0.11001	axo02254-f	mucosa associated lymphoid tissue lymphoma translocation protein 1 isoform b [Homo sapiens]	MALT1	0	0.223425	0.823516
axo02255-f_at	2.986	3.13804	3.41571	3.35234	3.03366	2.79684	0.593246	axo02255-f	tubulin polymerization-promoting protein family member 2 [Homo sapiens]	TPPP2	0	0.712803	0.920843
axo02256-f_at	4.8968	5.13199	5.04994	4.39401	4.39522	4.40704	0.011623	axo02256-f	WD repeat domain, phosphoinositide interacting 2 isoform d [Homo sapiens]	WIPI2	0	0.0562793	0.647304
axo02257-f_at	4.40077	4.32342	4.4609	4.16714	4.3047	4.11737	0.0504142	axo02257-f	solute carrier family 30 member 8 [Homo sapiens]	SLC30A8	0	0.133851	0.871381
axo02258-f_at	6.57627	6.45951	6.87887	7.82373	7.43569	7.92862	0.00551836	axo02258-f	keratinocyte associated protein 2 [Homo sapiens]	KRTCAP2	1	0.0379222	2.13041
axo02259-f_at	8.09641	7.91539	8.6575	9.09029	8.42331	8.76585	0.144472	axo02259-f	keratinocyte associated protein 3 [Homo sapiens]	KRTCAP3	0	0.268461	1.45067
axo02260-r_at	6.45793	6.11684	6.12063	7.79998	6.36313	7.18897	0.159957	axo02260-r	solute carrier family 41 member 1 [Homo sapiens]	SLC41A1	0	0.28786	1.84748
axo02261-f_at	4.50404	4.6197	4.66617	4.71278	4.87425	4.5254	0.409847	axo02261-f	solute carrier family 41 member 1 [Homo sapiens]	SLC41A1	0	0.55196	1.07736
axo02263-r_at	3.24273	3.64194	3.40683	3.01257	3.00241	3.2441	0.0785516	axo02263-r	MORN repeat containing 3 [Homo sapiens]	MORN3	0	0.178168	0.787778
axo02266-r_at	4.89898	4.81573	4.72921	4.82106	4.63177	4.61542	0.208106	axo02266-r	chloride channel 3 isoform e [Homo sapiens]	CLCN3	0	0.346268	0.916858
axo02267-r_at	3.75817	3.44639	3.86038	3.88532	3.71784	3.83534	0.430322	axo02267-r	chloride channel 3 isoform e [Homo sapiens]	CLCN3	0	0.570995	1.09014
axo02268-r_at	6.32613	6.14354	5.87947	4.21663	4.20876	3.89534	0.000344333	axo02268-r	adenylate kinase 5 isoform 1 [Homo sapiens]	AK5	1	0.0131449	0.248365
axo02269-f_at	6.60207	6.69471	5.96172	5.37921	5.80878	5.6773	0.0536185	axo02269-f	isocitrate dehydrogenase 3 (NAD+) gamma isoform b precursor [Homo sapiens]	IDH3G	0	0.139427	0.575251
axo02270-r_at	8.40335	8.29734	8.2525	9.40255	9.30973	9.43376	6.64592e-05	axo02270-r	intraflagellar transport protein IFT20 [Homo sapiens]	IFT20	1	0.00960073	2.09113
axo02271-f_at	6.70683	6.77689	6.89192	7.68458	7.62461	7.63679	0.00177309	axo02271-f	NADH dehydrogenase (ubiquinone) 1 alpha subcomplex, assembly factor 2 [Homo sapiens]	NDUFAF2	1	0.0229849	1.81099
axo02272-r_at	7.75327	7.29755	6.30433	6.71433	6.11364	5.83021	0.16203	axo02272-r	Kallmann syndrome 1 protein precursor [Homo sapiens]	KAL1	0	0.290549	0.536261
axo02273-f_at	7.61021	8.0263	7.86516	7.91319	7.91561	7.89196	0.608054	axo02273-f	cleavage stimulation factor subunit 1 [Homo sapiens]	CSTF1	0	0.724914	1.05192
axo02274-f_at	8.05801	8.14737	7.67775	6.86918	6.42834	7.16654	0.015565	axo02274-f	hypothetical protein LOC122616 [Homo sapiens]	C14orf79	0	0.0662454	0.453857
axo02275-f_at	3.85642	3.46034	3.50336	3.71371	3.58883	3.62386	0.808588	axo02275-f	F-box protein 36 [Homo sapiens]	FBXO36	0	0.873772	1.02486
axo02276-f_at	3.22118	3.31733	3.11279	3.37387	3.5842	3.21259	0.250292	axo02276-f	F-box protein 36 [Homo sapiens]	FBXO36	0	0.393846	1.12749
axo02277-r_at	7.43484	7.68173	7.45553	6.77929	6.99974	6.79823	0.00343654	axo02277-r	low density lipoprotein receptor class A domain containing 3 [Homo sapiens]	LDLRAD3	1	0.0302524	0.630711
axo02278-r_at	8.52726	8.85709	8.78803	8.80936	8.9994	9.01335	0.15692	axo02278-r	protein phosphatase 4, regulatory subunit 2 [Homo sapiens]	PPP4R2	0	0.284075	1.16197
axo02280-f_at	4.20324	4.13719	4.27693	4.2145	4.01537	4.37036	0.962467	axo02280-f	Ymer protein short isoform [Homo sapiens]	CCDC50	0	0.97667	0.996052
axo02281-f_at	9.20504	9.20219	9.37763	10.7091	10.7142	11.057	0.00129478	axo02281-f	transmembrane protein 167A [Homo sapiens]	TMEM167A	1	0.0199227	2.95908
axo02282-f_at	4.32796	4.38787	4.46822	4.24541	4.18172	3.81121	0.135962	axo02282-f	t-complex-associated-testis-expressed 3 [Homo sapiens]	TCTE3	0	0.257997	0.803719
axo02283-r_at	9.1012	9.04329	9.06417	8.98825	9.05442	9.15846	0.965396	axo02283-r	fatty acid amide hydrolase 2 [Homo sapiens]	FAAH2	0	0.978405	0.998263
axo02285-f_at	6.11951	6.53954	6.00561	6.50713	6.23437	6.61753	0.314895	axo02285-f	hypothetical protein LOC161424 [Homo sapiens]	C14orf21	0	0.460531	1.17402
axo02286-r_at	8.96707	8.96707	9.02613	9.22036	9.31173	9.51347	0.0467493	axo02286-r	hypothetical protein LOC161424 [Homo sapiens]	C14orf21	0	0.1277	1.285
axo02287-r_at	6.9035	6.87613	5.8982	5.44736	5.83005	5.43972	0.0812764	axo02287-r	UDP glycosyltransferase 3 family, polypeptide A2 [Homo sapiens]	UGT3A2	0	0.182289	0.504561
axo02288-f_at	9.37943	9.77627	9.57427	9.64375	9.77749	9.76958	0.312074	axo02288-f	hypothetical protein LOC29086 [Homo sapiens]	C19orf62	0	0.457571	1.11235
axo02289-f_at	5.68233	6.32357	6.86808	6.05169	6.33969	5.93945	0.658639	axo02289-f	sterile alpha motif domain containing 14 [Homo sapiens]	SAMD14	0	0.764522	0.88206
axo02290-f_at	5.36285	5.28078	5.25249	5.7416	5.43935	5.61236	0.0616025	axo02290-f	hypothetical protein LOC201895 [Homo sapiens]	C4orf34	0	0.152225	1.23034
axo02292-f_at	9.55293	9.58732	9.50547	9.4128	9.43946	9.32062	0.0277828	axo02292-f	aarF domain containing kinase 5 [Homo sapiens]	ADCK5	0	0.092044	0.896505
axo02293-f_at	4.6674	4.70241	4.60623	4.57798	4.78716	4.71439	0.646583	axo02293-f	transmembrane protein 136 [Homo sapiens]	TMEM136	0	0.754716	1.0242
axo02294-f_at	7.79834	8.00946	7.71973	8.48259	8.57058	8.85478	0.00602054	axo02294-f	N-6 adenine-specific DNA methyltransferase 2 (putative) [Homo sapiens]	N6AMT2	1	0.0396369	1.73324
axo02295-f_at	4.48861	4.33389	4.64084	4.39486	4.49726	4.49938	0.819787	axo02295-f	zinc finger, MIZ-type containing 2 isoform 2 [Homo sapiens]	ZMIZ2	0	0.881841	0.983539
axo02296-r_at	6.13669	5.97252	6.19601	6.46802	6.67317	6.59352	0.00623563	axo02296-r	coiled-coil domain containing 75 [Homo sapiens]	CCDC75	1	0.0404299	1.39136
axo02297-f_at	4.72951	4.95854	4.87401	5.75531	5.83533	5.60813	0.000738581	axo02297-f	coiled-coil domain containing 75 [Homo sapiens]	CCDC75	1	0.0164057	1.83898
axo02298-f_at	3.29559	3.53988	3.26928	3.5842	3.30204	3.65885	0.352366	axo02298-f	sodium channel, voltage-gated, type IV, beta isoform 1 precursor [Homo sapiens]	SCN4B	0	0.496876	1.10709
axo02299-f_at	7.73839	6.8027	7.03045	7.84144	7.43908	7.95544	0.179914	axo02299-f	proprotein convertase subtilisin/kexin type 9 preproprotein [Homo sapiens]	PCSK9	0	0.312677	1.46897
axo02300-r_at	3.77372	3.52424	3.6201	3.24705	3.23913	3.09395	0.00986015	axo02300-r	transcription elongation regulator 1-like [Homo sapiens]	TCERG1L	0	0.0514799	0.734087
axo02301-r_at	4.33681	4.30453	4.653	4.53098	4.39165	4.45729	0.827642	axo02301-r	spectrin domain with coiled-coils 1 NSP5b3b [Homo sapiens]	CYTSB	0	0.887059	1.01997
axo02302-f_at	3.75053	4.14146	3.97888	4.12725	4.08384	4.05501	0.365067	axo02302-f	FERM domain containing 3 [Homo sapiens]	FRMD3	0	0.508818	1.09562
axo02304-r_at	3.49718	3.72329	3.87339	3.73015	3.82834	3.93688	0.359204	axo02304-r	scavenger receptor cysteine-rich type 1 precursor [Homo sapiens]	CD163L1	0	0.503302	1.09721
axo02305-f_at	4.58668	4.29612	4.59804	4.39038	4.49567	4.97803	0.578065	axo02305-f	growth arrest-specific 2 like 3 [Homo sapiens]	GAS2L3	0	0.699798	1.09258
axo02307-f_at	5.14582	5.14199	5.22515	4.70508	4.702	4.53907	0.00372658	axo02307-f	testis-specific serine kinase 4 [Homo sapiens]	TSSK4	1	0.0315737	0.696277
axo02308-f_at	3.64687	3.45238	3.87895	4.01238	3.9757	3.81297	0.142547	axo02308-f	hypothetical protein LOC285555 [Homo sapiens]	C4orf37	0	0.266042	1.20939
axo02309-r_at	3.53228	4.08986	3.97984	3.80265	3.69093	3.71596	0.52523	axo02309-r	ST8 alpha-N-acetyl-neuraminide alpha-2,8-sialyltransferase 4 isoform b [Homo sapiens]	ST8SIA4	0	0.654623	0.913317
axo02311-r_at	4.88507	5.27329	5.51891	6.20671	6.32665	6.30296	0.0256261	axo02311-r	histone cluster 3, H2bb [Homo sapiens]	HIST3H2BB	0	0.0876912	2.07486
axo02312-f_at	3.71756	3.87035	4.1728	3.78682	4.02994	3.92615	0.971151	axo02312-f	zona pellucida-like domain containing 1 [Homo sapiens]	ZPLD1	0	0.981761	0.995898
axo02313-f_at	3.87409	3.88563	4.04765	4.16512	4.04549	4.15796	0.0587228	axo02313-f	pleckstrin homology domain containing, family A member 7 [Homo sapiens]	PLEKHA7	0	0.147856	1.13845
axo02315-r_at	4.24856	4.32325	4.47602	4.61429	4.35086	4.43819	0.312736	axo02315-r	JAZF zinc finger 1 [Homo sapiens]	JAZF1	0	0.458208	1.08561
axo02316-f_at	4.20253	4.04498	4.593	4.33141	4.26138	4.35112	0.853089	axo02316-f	spectrin domain with coiled-coils 1 NSP5a3b [Homo sapiens]	CYTSB	0	0.90458	1.02418
axo02317-f_at	7.95535	8.1768	8.09034	8.26026	8.35479	8.34996	0.0434165	axo02317-f	DEAD (Asp-Glu-Ala-Asp) box polypeptide 51 [Homo sapiens]	DDX51	0	0.122187	1.18716
axo02318-f_at	3.86158	3.63748	3.45598	3.5625	3.69495	3.63245	0.87396	axo02318-f	aprataxin isoform b [Homo sapiens]	APTX	0	0.918369	0.985062
axo02319-f_at	10.7035	10.5553	10.3176	9.52611	9.71876	9.59788	0.00577758	axo02319-f	hypothetical protein LOC157695 [Homo sapiens]	C8orf42	1	0.0388266	0.531732
axo02320-f_at	4.8994	5.37802	5.40649	8.11815	6.33331	7.28709	0.0486253	axo02320-f	purinergic receptor P2X5 isoform B [Homo sapiens]	P2RX5	0	0.130919	4.05083
axo02321-f_at	5.24619	5.01068	4.98516	5.32349	4.98305	5.31711	0.418435	axo02321-f	phosphoribosylglycinamide formyltransferase, phosphoribosylglycinamide synthetase, phosphoribosylaminoimidazole synthetase isoform 2 [Homo sapiens]	GART	0	0.559959	1.09218
axo02322-r_at	9.71742	9.83795	9.72681	10.4608	10.5462	10.4958	0.000247302	axo02322-r	adhesion regulating molecule 1 precursor [Homo sapiens]	ADRM1	1	0.0123221	1.67042
axo02323-f_at	4.58339	4.67937	4.20884	4.08782	3.76775	3.94428	0.0389814	axo02323-f	WFIKKN2 protein [Homo sapiens]	WFIKKN2	0	0.113821	0.679596
axo02324-f_at	6.38176	6.41899	6.33188	6.78493	6.88851	7.07704	0.0176976	axo02324-f	intraflagellar transport 88 homolog isoform 1 [Homo sapiens]	IFT88	0	0.0709319	1.45325
axo02327-f_at	6.60283	6.71149	6.61722	7.17716	7.24285	7.4459	0.00748709	axo02327-f	intraflagellar transport 88 homolog isoform 1 [Homo sapiens]	IFT88	1	0.0440882	1.56351
axo02330-f_at	12.4344	12.4227	12.2452	12.0728	12.241	12.004	0.0497282	axo02330-f	tight junction protein 1 isoform b [Homo sapiens]	TJP1	0	0.132591	0.834243
axo02331-f_at	8.33586	8.54423	8.36367	8.22424	8.01743	8.01539	0.026097	axo02331-f	tight junction protein 1 isoform b [Homo sapiens]	TJP1	0	0.0886529	0.796144
axo02333-f_at	5.36488	5.57714	5.3657	5.17169	5.09507	4.71991	0.0680488	axo02333-f	glutamate receptor, ionotropic, kainate 1 isoform 2 precursor [Homo sapiens]	GRIK1	0	0.161668	0.736957
axo02335-f_at	6.06033	6.54316	6.19048	6.38265	6.07173	6.53814	0.756189	axo02335-f	protein phosphatase 1B isoform 5 [Homo sapiens]	PPM1B	0	0.836599	1.04694
axo02336-f_at	6.20938	6.08259	5.82882	5.19801	5.39763	4.95401	0.00766694	axo02336-f	NADH dehydrogenase (ubiquinone) 1 alpha subcomplex, 11, 14.7kDa [Homo sapiens]	NDUFA11	1	0.0446238	0.55208
axo02337-f_at	6.46602	6.52736	6.55363	6.9208	6.92511	7.09654	0.0068016	axo02337-f	RAB3A interacting protein isoform beta 2 [Homo sapiens]	RAB3IP	1	0.0422444	1.38046
axo02338-r_at	6.7904	6.84106	6.63174	7.38995	7.46109	7.39659	0.0045193	axo02338-r	RAB3A interacting protein isoform beta 2 [Homo sapiens]	RAB3IP	1	0.0345837	1.5817
axo02339-f_at	10.0446	10.51	10.0231	7.85928	8.1874	8.18004	0.000741532	axo02339-f	chromobox homolog 7 [Homo sapiens]	CBX7	1	0.0164348	0.230529
axo02340-f_at	5.27583	5.87005	4.98453	5.19483	5.23208	4.91136	0.424402	axo02340-f	chromobox homolog 7 [Homo sapiens]	CBX7	0	0.565494	0.832749
axo02341-f_at	6.85361	7.16851	7.19336	7.62142	7.57896	7.88701	0.0132793	axo02341-f	protein tyrosine phosphatase, mitochondrial 1 isoform 1 [Homo sapiens]	PTPMT1	0	0.0603825	1.54111
axo02342-f_at	3.3769	3.80943	3.39263	3.2183	3.37291	3.61664	0.537556	axo02342-f	synaptotagmin IX [Homo sapiens]	SYT9	0	0.665072	0.917829
axo02343-f_at	4.5085	4.75781	4.30918	4.4119	4.73713	4.63434	0.691609	axo02343-f	synaptotagmin IX [Homo sapiens]	SYT9	0	0.789377	1.0492
axo02344-r_at	5.49288	5.35834	5.30286	4.77547	4.98219	5.01253	0.00938389	axo02344-r	lysozyme G-like 2 [Homo sapiens]	LYG2	0	0.0501006	0.726334
axo02345-f_at	6.64122	6.72185	6.36385	5.86118	6.36444	5.8068	0.0653996	axo02345-f	lysozyme G-like 2 [Homo sapiens]	LYG2	0	0.157783	0.676035
axo02346-r_at	11.4711	11.4244	11.6165	11.247	11.396	11.3215	0.0696859	axo02346-r	ubiquitin protein ligase E3 component n-recognin 7 (putative) isoform 2 [Homo sapiens]	UBR7	0	0.164371	0.881177
axo02347-f_at	10.556	10.3732	10.0616	10.3594	10.5543	10.5095	0.43147	axo02347-f	polyamine oxidase isoform 1 [Homo sapiens]	SMOX	0	0.572064	1.10507
axo02348-f_at	3.93225	4.07796	3.78343	3.83452	3.99022	3.88681	0.79494	axo02348-f	taxilin [Homo sapiens]	TXLNA	0	0.864046	0.981214
axo02350-r_at	3.92905	4.10216	4.16195	4.06296	3.96055	3.88279	0.338864	axo02350-r	PABP1-dependent poly A-specific ribonuclease subunit PAN3 [Homo sapiens]	PAN3	0	0.484056	0.935871
axo02352-r_at	4.68082	4.91574	5.0015	4.61122	4.65153	4.80363	0.204242	axo02352-r	dyslexia susceptibility 1 candidate 1 isoform c [Homo sapiens]	DYX1C1	0	0.341907	0.884401
axo02353-r_at	8.21023	7.9855	7.50176	8.90817	9.08156	8.94476	0.0293501	axo02353-r	chondroitin sulfate synthase 3 [Homo sapiens]	CHSY3	0	0.095087	2.11256
axo02355-f_at	3.52294	3.63311	3.77309	3.66541	4.11748	3.62068	0.435738	axo02355-f	transmembrane and tetratricopeptide repeat containing 1 [Homo sapiens]	TMTC1	0	0.576201	1.11585
axo02356-f_at	6.35889	6.53983	6.50566	6.75264	7.03172	7.2139	0.04282	axo02356-f	zinc finger protein 792 [Homo sapiens]	ZNF792	0	0.121205	1.44522
axo02357-f_at	5.21343	4.72035	5.20354	4.96152	4.99082	5.05253	0.81284	axo02357-f	ankyrin repeat domain 43 [Homo sapiens]	ANKRD43	0	0.876669	0.969856
axo02358-f_at	9.18826	9.16262	8.97133	8.95002	9.03516	9.00893	0.246637	axo02358-f	exocyst complex 84-kDa subunit [Homo sapiens]	EXOC8	0	0.389744	0.926996
axo02359-f_at	4.86432	4.66681	4.03005	4.12089	4.31567	4.2705	0.375806	axo02359-f	hypothetical protein LOC168455 [Homo sapiens]	FLJ36031	0	0.519102	0.820909
axo02360-r_at	9.91012	9.7718	9.81249	8.88978	8.88978	8.47651	0.0107723	axo02360-r	zinc binding alcohol dehydrogenase domain containing 2 [Homo sapiens]	ZADH2	0	0.053848	0.473209
axo02361-r_at	5.00102	4.96761	5.10955	5.34006	5.30471	5.52588	0.0160598	axo02361-r	hypothetical protein LOC285636 [Homo sapiens]	C5orf51	0	0.0672397	1.28713
axo02362-f_at	6.04793	6.2766	5.65618	5.75728	6.12845	6.13328	0.956827	axo02362-f	tRNA aspartic acid methyltransferase 1 isoform b [Homo sapiens]	TRDMT1	0	0.972618	1.00889
axo02364-f_at	8.84691	8.83297	8.9411	7.78105	7.94747	7.93969	0.000312274	axo02364-f	CDK5 regulatory subunit associated protein 3 [Homo sapiens]	CDK5RAP3	1	0.0128757	0.505487
axo02366-f_at	3.57429	3.50291	3.57574	3.4899	3.55159	3.53	0.421355	axo02366-f	PHD finger protein 12 isoform 1 [Homo sapiens]	PHF12	0	0.562441	0.981357
axo02367-f_at	8.91606	8.91572	8.92142	9.85605	9.94491	9.96798	0.00111727	axo02367-f	mitochondrial ribosomal protein L43 isoform b [Homo sapiens]	MRPL43	1	0.0187425	2.00728
axo02369-f_at	4.19177	4.18172	4.3922	4.21545	4.16407	4.41661	0.926417	axo02369-f	pyrimidinergic receptor P2Y6 [Homo sapiens]	P2RY6	0	0.95319	1.00706
axo02372-r_at	10.9136	10.9356	10.8682	10.8545	10.8967	11.0253	0.747805	axo02372-r	chromatin modifying protein 4B [Homo sapiens]	CHMP4B	0	0.829976	1.01374
axo02374-r_at	7.95895	6.53811	6.10744	11.084	9.5676	10.7622	0.00839273	axo02374-r	breast cancer membrane protein 11 [Homo sapiens]	AGR3	1	0.0470612	12.1518
axo02375-f_at	5.39973	5.60767	5.80529	5.23293	5.20768	5.14827	0.0675225	axo02375-f	zinc finger protein 800 [Homo sapiens]	ZNF800	0	0.160817	0.753701
axo02376-f_at	5.56436	5.71743	5.47363	5.98261	5.41448	5.4558	0.880543	axo02376-f	coiled-coil domain containing 125 [Homo sapiens]	CCDC125	0	0.922679	1.02278
axo02377-r_at	9.07755	9.19019	9.42453	9.34583	9.60041	9.51138	0.120491	axo02377-r	glutamyl-tRNA(Gln) amidotransferase, subunit C homolog [Homo sapiens]	GATC	0	0.237458	1.19343
axo02378-f_at	6.28279	6.51004	6.0187	6.26937	6.61249	6.60167	0.287271	axo02378-f	hypothetical protein LOC79742 isoform 1 [Homo sapiens]	CXorf36	0	0.432446	1.16797
axo02380-f_at	5.42214	5.66532	5.16628	5.51252	5.92904	5.77265	0.16661	axo02380-f	Bardet-Biedl syndrome 7 protein isoform a [Homo sapiens]	BBS7	0	0.296247	1.24847
axo02381-f_at	5.23833	5.69198	5.27202	5.98854	5.80743	6.17379	0.0352829	axo02381-f	ras homolog gene family, member T1 isoform 1 [Homo sapiens]	RHOT1	0	0.106795	1.50435
axo02383-f_at	4.85971	4.72274	4.77633	4.48812	4.56524	4.2824	0.038565	axo02383-f	sulfotransferase family, cytosolic, 1C, member 1 isoform b [Homo sapiens]	SULT1C2	0	0.113165	0.789488
axo02384-r_at	8.42061	8.44831	8.45817	9.07774	9.03731	9.0869	1.09661e-05	axo02384-r	inorganic pyrophosphatase 2 isoform 1 precursor [Homo sapiens]	PPA2	1	0.0062914	1.54217
axo02385-r_at	3.6435	3.57513	3.66963	3.18202	3.42863	3.5456	0.143016	axo02385-r	purinergic receptor P2Y12 [Homo sapiens]	P2RY12	0	0.266694	0.844398
axo02388-f_at	3.47047	3.3944	3.58084	3.50027	3.56545	3.49626	0.560873	axo02388-f	InaD-like [Homo sapiens]	INADL	0	0.685182	1.02723
axo02389-r_at	9.57911	9.66799	9.50255	9.38529	9.4556	9.39041	0.0503564	axo02389-r	TR4 orphan receptor associated protein TRA16 [Homo sapiens]	NR2C2AP	0	0.133751	0.887129
axo02390-r_at	9.101	9.0869	9.10597	8.82182	8.96154	8.88701	0.0335264	axo02390-r	TR4 orphan receptor associated protein TRA16 [Homo sapiens]	NR2C2AP	0	0.103396	0.865835
axo02391-f_at	7.05353	7.03285	6.73391	6.24834	6.40348	6.28765	0.0141598	axo02391-f	phosphatidic acid phosphatase type 2A isoform 2 [Homo sapiens]	PPAP2A	0	0.0626964	0.647546
axo02392-r_at	4.17629	4.6509	5.02872	5.26934	5.66977	5.52527	0.0533508	axo02392-r	LIM homeobox transcription factor 1, alpha isoform a [Homo sapiens]	LMX1A	0	0.138983	1.82702
axo02393-f_at	3.55836	3.44787	3.43371	3.29896	3.51144	3.56657	0.83224	axo02393-f	NK6 transcription factor related, locus 2 [Homo sapiens]	NKX6-2	0	0.890419	0.985556
axo02394-f_at	10.5812	10.3568	10.4845	9.38381	9.4889	9.51773	0.000520272	axo02394-f	midnolin [Homo sapiens]	MIDN	1	0.0146113	0.496311
axo02395-r_at	9.61752	9.46791	9.4199	8.86495	8.98555	8.67251	0.00596628	axo02395-r	cat eye syndrome critical region protein 1 isoform b [Homo sapiens]	CECR1	1	0.0394478	0.632538
axo02396-f_at	3.09531	3.09012	3.33215	3.01378	3.06954	3.31953	0.77236	axo02396-f	archaemetzincins-2 isoform 1 [Homo sapiens]	AMZ2	0	0.847718	0.97384
axo02397-f_at	3.44039	3.36558	3.29232	3.38702	3.38702	3.51852	0.349842	axo02397-f	eukaryotic translation initiation factor 2C, 3 isoform b [Homo sapiens]	EIF2C3	0	0.494531	1.04591
axo02401-f_at	7.56471	7.59437	7.43286	7.28258	7.4844	7.05827	0.162426	axo02401-f	PTPRF interacting protein alpha 1 isoform a [Homo sapiens]	PPFIA1	0	0.291026	0.837662
axo02402-f_at	7.67611	7.57628	7.58743	8.63183	8.45241	8.81005	0.00621143	axo02402-f	syntaxin 12 [Homo sapiens]	STX12	1	0.0403381	2.02533
axo02404-r_at	6.66166	6.22944	5.91307	6.00894	6.00085	5.94276	0.320564	axo02404-r	peroxisome proliferative activated receptor, delta isoform 2 [Homo sapiens]	PPARD	0	0.46614	0.821383
axo02405-r_at	4.63594	4.71485	4.28754	4.56529	4.33743	4.52395	0.667289	axo02405-r	sulfotransferase family, cytosolic, 1A, phenol-preferring, member 2 [Homo sapiens]	SULT1A2	0	0.771352	0.952277
axo02406-f_at	3.69485	3.61584	3.55933	3.85718	3.80654	4.17839	0.0962419	axo02406-f	fibrocystin L [Homo sapiens]	PKHD1L1	0	0.203511	1.25182
axo02409-r_at	8.42814	8.25278	8.64995	8.2515	7.99732	7.97394	0.0676882	axo02409-r	nudix (nucleoside diphosphate linked moiety X)-type motif 14 [Homo sapiens]	NUDT14	0	0.161059	0.774122
axo02410-f_at	10.2847	10.6041	10.2845	10.4818	10.8602	10.5665	0.192713	axo02410-f	sulfotransferase family, cytosolic, 1A, phenol-preferring, member 1 isoform a [Homo sapiens]	SULT1A1	0	0.328105	1.18517
axo02411-f_at	8.83397	8.77526	8.74315	8.904	8.8426	8.89285	0.0484191	axo02411-f	cytochrome P450, family 20, subfamily A, polypeptide 1 [Homo sapiens]	CYP20A1	0	0.130609	1.06857
axo02412-f_at	11.6228	11.6987	11.8904	12.982	12.9258	13.1625	0.000293169	axo02412-f	small nuclear ribonucleoprotein polypeptide D2 [Homo sapiens]	SNRPD2	1	0.0127697	2.43879
axo02413-f_at	3.53373	3.46034	4.00771	3.63287	3.82541	3.61128	0.911354	axo02413-f	cardiomyopathy associated 4 isoform 2 [Homo sapiens]	UNC45B	0	0.943153	1.01578
axo02414-f_at	10.4804	10.1075	9.8127	10.576	10.5764	10.9128	0.083418	axo02414-f	N-acylsphingosine amidohydrolase 1 isoform a preproprotein [Homo sapiens]	ASAH1	0	0.185497	1.46904
axo02415-f_at	3.76852	3.83339	3.66388	3.99681	4.11036	3.97953	0.0139844	axo02415-f	H2A histone family, member J [Homo sapiens]	H2AFJ	0	0.0622768	1.20885
axo02416-f_at	7.56337	7.84444	8.04327	8.31302	8.20792	8.42826	0.051879	axo02416-f	CSRP2 binding protein isoform b [Homo sapiens]	CSRP2BP	0	0.136423	1.4136
axo02417-f_at	4.07055	4.16286	4.17861	5.37953	4.68812	4.4132	0.136709	axo02417-f	golgi membrane protein 1 [Homo sapiens]	GOLM1	0	0.258851	1.61285
axo02418-r_at	4.49592	4.67154	4.64669	4.66497	4.54537	4.84532	0.485705	axo02418-r	hypothetical protein LOC157657 [Homo sapiens]	C8orf37	0	0.62093	1.05739
axo02419-f_at	8.94747	9.05342	9.18513	9.55872	9.59952	9.51348	0.0112529	axo02419-f	phosphodiesterase 12 [Homo sapiens]	PDE12	0	0.0554637	1.40954
axo02420-f_at	6.54243	6.43555	6.7573	7.2181	7.67138	7.71068	0.0112169	axo02420-f	protein phosphatase 1B isoform 3 [Homo sapiens]	PPM1B	0	0.0553538	1.93852
axo02421-f_at	6.51549	6.52317	7.0154	7.65122	7.47676	7.37341	0.0228014	axo02421-f	tubby isoform b [Homo sapiens]	TUB	0	0.0818615	1.76025
axo02423-f_at	6.57359	6.85532	6.97556	5.01634	5.07496	5.27112	0.000672656	axo02423-f	sulfotransferase family, cytosolic, 2B, member 1 isoform b [Homo sapiens]	SULT2B1	1	0.0159092	0.311934
axo02424-f_at	5.16131	4.67008	4.51336	3.19869	3.25849	3.52699	0.00704562	axo02424-f	sulfotransferase family, cytosolic, 2B, member 1 isoform b [Homo sapiens]	SULT2B1	1	0.0428715	0.365129
axo02428-f_at	6.62365	6.55563	6.31503	5.72076	5.75307	5.68508	0.0114648	axo02428-f	ADP-ribosylation factor-like 6 [Homo sapiens]	ARL6	0	0.0559991	0.582986
axo02429-r_at	3.73864	3.64129	3.72478	3.74291	3.6456	3.71193	0.97444	axo02429-r	potassium voltage-gated channel subfamily A member 1 [Homo sapiens]	KCNA1	0	0.983847	0.999012
axo02430-f_at	3.84855	4.13316	4.09945	3.8411	3.89746	4.13579	0.617031	axo02430-f	hypothetical protein LOC23281 isoform a [Homo sapiens]	KIAA0774	0	0.732182	0.953341
axo02431-f_at	4.6598	4.80116	4.44828	4.80821	5.02862	5.33258	0.0930857	axo02431-f	cadherin-like 26 isoform a [Homo sapiens]	CDH26	0	0.198953	1.33798
axo02432-f_at	3.16047	3.35381	3.07957	3.198	3.40865	3.37337	0.287357	axo02432-f	cadherin-like 26 isoform a [Homo sapiens]	CDH26	0	0.432511	1.09332
axo02433-r_at	5.2496	6.03099	6.23267	5.32925	4.88785	5.00769	0.110307	axo02433-r	p21-activated kinase 7 [Homo sapiens]	PAK7	0	0.223824	0.589341
axo02434-r_at	3.98447	3.86627	3.81193	3.80393	4.11068	3.76216	0.971612	axo02434-r	erythrocyte membrane protein band 4.1-like 1 isoform b [Homo sapiens]	EPB41L1	0	0.982127	1.00326
axo02435-f_at	3.47512	3.51276	3.51989	3.43309	3.44589	3.37138	0.043667	axo02435-f	otopetrin 1 [Homo sapiens]	OTOP1	0	0.122582	0.942264
axo02437-r_at	9.53119	9.52867	9.59014	9.53785	9.5073	9.50926	0.25227	axo02437-r	protein phosphatase 2A, regulatory subunit B' isoform b [Homo sapiens]	PPP2R4	0	0.395964	0.978159
axo02438-r_at	6.02389	6.31185	5.99956	5.96764	6.08918	5.93941	0.385695	axo02438-r	StAR-related lipid transfer (START) domain containing 13 isoform beta [Homo sapiens]	STARD13	0	0.528724	0.924649
axo02440-r_at	3.4253	3.29583	3.71012	3.90042	3.51863	3.66701	0.257757	axo02440-r	leucine rich repeat transmembrane neuronal 3 [Homo sapiens]	LRRTM3	0	0.401501	1.16334
axo02442-r_at	3.81523	3.96055	4.03768	3.43945	3.62862	3.73718	0.0404373	axo02442-r	leucine rich repeat transmembrane neuronal 3 [Homo sapiens]	LRRTM3	0	0.116547	0.792197
axo02443-f_at	10.7529	10.9301	11.381	10.9774	11.2442	10.9752	0.845079	axo02443-f	tubulin, beta 2B [Homo sapiens]	TUBB2B	0	0.89903	1.03116
axo02444-f_at	4.3893	4.35006	4.11804	4.6022	4.74325	4.27658	0.20519	axo02444-f	tubulin, beta [Homo sapiens]	TUBB	0	0.343037	1.19324
axo02445-f_at	5.04525	5.30441	4.30855	3.82463	3.96241	4.05501	0.0813564	axo02445-f	gamma-glutamyltransferase 7 [Homo sapiens]	GGT7	0	0.182387	0.521695
axo02446-f_at	7.10799	6.98355	7.1402	5.17171	5.13732	5.24965	1.52776e-05	axo02446-f	gamma-glutamyltransferase 7 [Homo sapiens]	GGT7	1	0.00748231	0.269616
axo02447-f_at	5.77981	5.85783	6.0307	5.35102	5.63665	5.75915	0.110295	axo02447-f	parathyroid hormone-responsive B1 isoform 4 [Homo sapiens]	BBS9	0	0.223822	0.808227
axo02448-r_at	4.01429	3.98616	3.75503	3.78999	3.73484	3.88796	0.306898	axo02448-r	cytochrome P450, family 4, subfamily X, polypeptide 1 [Homo sapiens]	CYP4X1	0	0.452527	0.923875
axo02449-f_at	3.67686	3.64816	3.74047	3.8395	3.79316	3.61346	0.484106	axo02449-f	RAB6-interacting protein 2 isoform epsilon [Homo sapiens]	ERC1	0	0.619438	1.04262
axo02450-r_at	5.18215	4.50971	4.964	4.25612	4.22905	4.353	0.0874528	axo02450-r	hypothetical protein LOC90529 [Homo sapiens]	C1orf201	0	0.191395	0.657061
axo02451-r_at	7.93777	8.2151	8.15568	8.53557	8.67781	8.67722	0.0106796	axo02451-r	SEC14 and spectrin domains 1 [Homo sapiens]	SESTD1	0	0.053625	1.44128
axo02452-f_at	4.30528	4.53597	4.37043	4.35953	4.51531	4.49556	0.56787	axo02452-f	SEC14 and spectrin domains 1 [Homo sapiens]	SESTD1	0	0.69108	1.03735
axo02453-r_at	5.9821	5.88467	5.67964	6.16486	6.31579	6.13636	0.035939	axo02453-r	SEC14 and spectrin domains 1 [Homo sapiens]	SESTD1	0	0.108113	1.28065
axo02454-r_at	6.79227	6.24706	6.83437	6.94057	6.95315	7.26675	0.138191	axo02454-r	chromosome X open reading frame 40 [Homo sapiens]	CXorf40A	0	0.260722	1.34623
axo02455-f_at	4.31165	4.49054	4.54939	4.51487	4.20958	4.39342	0.533351	axo02455-f	tripartite motif protein 50A [Homo sapiens]	TRIM50	0	0.661786	0.947434
axo02456-f_at	3.77861	4.04232	3.57908	3.54596	3.68794	3.67256	0.34584	axo02456-f	hypothetical protein LOC162427 [Homo sapiens]	FAM134C	0	0.490602	0.892228
axo02457-f_at	3.4062	3.69304	3.80146	3.55442	3.74688	3.92761	0.531308	axo02457-f	fatty acid desaturase domain family, member 6 [Homo sapiens]	FADS6	0	0.659985	1.07878
axo02459-r_at	5.39076	5.08861	5.28641	4.31592	4.42648	4.68479	0.00586356	axo02459-r	G-protein coupled purinergic receptor P2Y8 [Homo sapiens]	P2RY8	1	0.0392075	0.582558
axo02460-r_at	4.03818	3.92666	4.41099	4.29008	4.2068	4.18093	0.565941	axo02460-r	PDZ domain containing 2 [Homo sapiens]	PDZD2	0	0.689402	1.07226
axo02461-f_at	6.42668	6.22336	6.10579	5.43773	5.23373	5.11841	0.00171397	axo02461-f	calcium binding protein 1 isoform 3 [Homo sapiens]	CABP1	1	0.0225092	0.503948
axo02462-f_at	9.47607	9.50188	9.49359	9.17975	9.24427	9.06339	0.0231621	axo02462-f	solute carrier family 35, member B2 [Homo sapiens]	SLC35B2	0	0.0824636	0.796615
axo02463-r_at	4.54165	4.78645	5.06968	4.29077	4.72204	4.60695	0.26576	axo02463-r	doublecortin isoform b [Homo sapiens]	DCX	0	0.409899	0.83547
axo02464-f_at	8.73197	8.85924	8.66602	8.5026	8.84479	8.49529	0.36306	axo02464-f	fucosyltransferase 8 isoform a [Homo sapiens]	FUT8	0	0.5069	0.908663
axo02466-f_at	3.96194	3.61852	3.44058	5.22285	4.35458	5.4558	0.0402932	axo02466-f	otopetrin 2 [Homo sapiens]	OTOP2	0	0.116332	2.52695
axo02467-f_at	9.45264	9.42902	9.29312	9.81836	9.68025	9.69267	0.00725696	axo02467-f	zinc finger protein 598 [Homo sapiens]	ZNF598	1	0.0433819	1.26473
axo02469-f_at	3.72864	3.72954	3.90245	4.10681	4.02814	3.95275	0.0322089	axo02469-f	Ras association (RalGDS/AF-6) domain family member 3 [Homo sapiens]	RASSF3	0	0.100882	1.18293
axo02470-f_at	9.08282	8.84231	8.80358	9.14242	9.21609	9.0999	0.0937277	axo02470-f	APG4 autophagy 4 homolog C isoform 8 [Homo sapiens]	ATG4C	0	0.199857	1.18364
axo02471-f_at	3.70775	3.72094	3.6759	3.87089	3.91573	3.91595	0.000616499	axo02471-f	IQ motif containing GTPase activating protein 3 [Homo sapiens]	IQGAP3	1	0.0154935	1.14816
axo02472-f_at	8.78891	9.00721	8.87131	11.0516	11.5034	11.1191	0.00093177	axo02472-f	hyaluronan and proteoglycan link protein 3 [Homo sapiens]	HAPLN3	1	0.0175187	5.04746
axo02474-r_at	6.71491	6.61667	7.5068	5.4561	5.82223	5.27067	0.0191163	axo02474-r	tumor suppressor candidate 3 isoform b [Homo sapiens]	TUSC3	0	0.0740892	0.371185
axo02475-r_at	4.43447	3.94792	4.78544	3.50553	3.53863	3.48258	0.0677354	axo02475-r	tumor suppressor candidate 3 isoform b [Homo sapiens]	TUSC3	0	0.161095	0.54323
axo02477-f_s_at	7.55173	7.49378	7.3594	6.85211	7.08471	6.90043	0.00521114	axo02477-f	tRNA phosphotransferase 1 isoform 1 [Homo sapiens]	TRPT1	1	0.036949	0.696139
axo02478-f_at	3.61478	3.4076	3.7007	3.6954	3.70358	3.70292	0.283675	axo02478-f	immunoglobulin-like and fibronectin type III domain containing 1 [Homo sapiens]	IGFN1	0	0.428607	1.09147
axo02479-f_at	6.86572	7.08202	6.83583	6.41026	6.50265	6.15881	0.0134009	axo02479-f	developmentally regulated protein TPO1 [Homo sapiens]	SERINC5	0	0.0607015	0.673326
axo02480-r_at	4.41216	4.14472	3.85008	4.0146	4.12616	4.06381	0.720445	axo02480-r	spectrin, beta, non-erythrocytic 1 isoform 2 [Homo sapiens]	SPTBN1	0	0.809815	0.954312
axo02482-f_at	6.17851	5.69673	5.52566	5.16712	5.26302	5.07735	0.0748847	axo02482-f	spectrin, beta, non-erythrocytic 1 isoform 2 [Homo sapiens]	SPTBN1	0	0.172283	0.645669
axo02486-f_at	5.09325	4.91165	4.89056	5.5221	5.78006	5.80728	0.00385946	axo02486-f	Rab interacting lysosomal protein-like 1 [Homo sapiens]	RILPL1	1	0.0320505	1.66786
axo02487-f_at	5.47391	5.66788	5.62356	5.53303	5.74442	5.77213	0.381039	axo02487-f	APG4 autophagy 4 homolog B isoform b [Homo sapiens]	ATG4B	0	0.524095	1.06788
axo02488-f_at	3.88579	3.70457	4.26638	3.8125	4.06691	4.07758	0.869391	axo02488-f	aryl hydrocarbon receptor nuclear translocator isoform 3 [Homo sapiens]	ARNT	0	0.915581	1.02343
axo02491-r_at	3.95371	4.11353	3.89914	3.86689	3.77156	3.88323	0.133443	axo02491-r	zinc finger, FYVE domain containing 1 isoform 2 [Homo sapiens]	ZFYVE1	0	0.254273	0.902355
axo02492-f_at	4.67376	4.72207	4.80954	4.12451	4.13724	4.23538	0.000460928	axo02492-f	chemokine (C-C motif) receptor-like 1 [Homo sapiens]	CCRL1	1	0.014066	0.67389
axo02493-r_at	3.84355	4.00833	4.1102	3.5842	3.59582	3.69984	0.0272192	axo02493-r	parathyroid hormone 2 preproprotein [Homo sapiens]	PTH2	0	0.0910329	0.778765
axo02494-r_at	7.43924	7.34452	7.14192	7.65642	7.75761	7.85497	0.017711	axo02494-r	membrane-associated ring finger (C3HC4) 3 [Homo sapiens]	MARCH3	0	0.0709286	1.36393
axo02496-f_at	5.1368	5.47194	5.49446	6.00617	6.0216	5.72326	0.0231402	axo02496-f	nucleolar protein 1, 120kDa [Homo sapiens]	NOP2	0	0.0824588	1.46335
axo02497-f_at	5.14053	5.37625	5.12853	5.51674	5.58005	5.57356	0.0444289	axo02497-f	nucleolar protein 1, 120kDa [Homo sapiens]	NOP2	0	0.12389	1.26723
axo02498-f_at	3.23332	3.27143	3.29171	3.14213	3.15204	3.15556	0.0170479	axo02498-f	hypothetical protein LOC128602 [Homo sapiens]	C20orf85	0	0.0695211	0.923015
axo02500-f_at	5.38506	5.02738	4.84119	6.04082	5.38817	5.94113	0.0555114	axo02500-f	hypothetical protein LOC128876 [Homo sapiens]	FAM83C	0	0.142523	1.63071
axo02501-f_at	7.75397	8.21565	7.81642	6.02623	6.21733	6.19184	0.00245398	axo02501-f	R3H domain containing-like [Homo sapiens]	R3HDML	1	0.0262246	0.290469
axo02502-r_at	3.53373	3.61662	3.82949	3.59947	3.5288	3.63005	0.49685	axo02502-r	inositol 1,4,5-triphosphate receptor interacting protein-like 1 isoform 1 [Homo sapiens]	ITPRIPL1	0	0.630482	0.950105
axo02503-f_at	3.70255	3.89667	3.93001	3.87335	3.84813	3.85626	0.841257	axo02503-f	hypothetical protein LOC151963 [Homo sapiens]	C3orf59	0	0.896484	1.01127
axo02505-f_at	5.86205	5.67494	5.2309	4.53908	4.72291	4.57271	0.0265769	axo02505-f	deltex homolog 3 [Homo sapiens]	DTX3	0	0.0895859	0.507777
axo02507-f_at	3.71519	3.60919	3.73424	3.60365	3.68882	3.49127	0.264703	axo02507-f	dynein heavy chain domain 2 isoform 1 [Homo sapiens]	DNAH12	0	0.408675	0.938465
axo02508-f_at	8.4056	8.21409	8.67308	6.65786	6.83352	6.62111	0.00155488	axo02508-f	syntaxin binding protein 4 [Homo sapiens]	STXBP4	1	0.0215176	0.30213
axo02511-r_at	4.03125	4.08187	4.08967	3.92392	3.88	3.64391	0.095697	axo02511-r	ankyrin repeat and kinase domain containing 1 [Homo sapiens]	ANKK1	0	0.202764	0.839934
axo02512-f_at	4.24162	4.23883	4.15114	4.49448	4.22905	4.52669	0.15102	axo02512-f	phosphatidylinositol glycan, class W [Homo sapiens]	PIGW	0	0.276889	1.15365
axo02513-r_at	4.11162	4.37399	4.28295	3.69323	3.64278	3.61172	0.0103251	axo02513-r	zinc finger protein 704 [Homo sapiens]	ZNF704	0	0.0526613	0.656587
axo02515-f_at	3.47919	3.53584	3.49877	3.45946	3.49303	3.51802	0.576212	axo02515-f	family with sequence similarity 19 (chemokine (C-C motif)-like), member A2 [Homo sapiens]	FAM19A2	0	0.698229	0.990049
axo02516-f_at	10.5964	10.3696	10.4453	7.51653	8.03729	7.62741	0.000969538	axo02516-f	family with sequence similarity 19 (chemokine (C-C motif)-like), member A2 [Homo sapiens]	FAM19A2	1	0.0177469	0.149338
axo02517-f_at	5.13061	5.06035	4.8074	5.67055	5.21275	5.51851	0.0536331	axo02517-f	transmembrane protein 52 [Homo sapiens]	TMEM52	0	0.139447	1.38302
axo02518-r_at	4.07631	4.11305	3.9805	4.21555	3.93295	4.15513	0.671446	axo02518-r	zinc finger and BTB domain containing 8 opposite strand [Homo sapiens]	ZBTB8OS	0	0.774864	1.03139
axo02519-f_at	3.24614	3.14929	3.33248	3.49638	3.17479	3.29679	0.508697	axo02519-f	kyphoscoliosis peptidase [Homo sapiens]	KY	0	0.640255	1.05703
axo02520-r_at	4.57901	4.81753	4.83969	5.08247	5.18856	4.67945	0.267405	axo02520-r	N-acetyltransferase 8-like (GCN5-related, putative) [Homo sapiens]	NAT8L	0	0.411393	1.17943
axo02521-r_at	6.27833	6.30155	6.19121	4.77845	4.63093	5.01737	0.00343233	axo02521-r	ATP-binding cassette, sub-family B, member 5 [Homo sapiens]	ABCB5	1	0.0302685	0.366502
axo02522-r_at	3.82786	3.69292	3.63554	3.79456	4.05343	3.87804	0.122546	axo02522-r	zinc finger, DHHC-type containing 21 [Homo sapiens]	ZDHHC21	0	0.239954	1.14069
axo02523-f_at	3.70729	3.74076	3.61866	3.49548	3.86783	3.82523	0.768441	axo02523-f	proteasome inhibitor subunit 1 [Homo sapiens]	PSMF1	0	0.844987	1.02855
axo02524-f_at	4.24964	4.06422	4.32341	4.15573	4.38172	4.14281	0.902119	axo02524-f	minor histocompatibility antigen 13 isoform 4 [Homo sapiens]	HM13	0	0.936104	1.00998
axo02525-f_at	7.92049	8.15921	8.08178	8.13289	8.13112	7.8023	0.821848	axo02525-f	gamma isoform of regulatory subunit B56, protein phosphatase 2A isoform d [Homo sapiens]	PPP2R5C	0	0.883064	0.978253
axo02527-f_at	3.90456	3.69517	4.1348	3.87672	3.9217	4.01902	0.852305	axo02527-f	sodium channel, nonvoltage-gated 1 alpha isoform 1 [Homo sapiens]	SCNN1A	0	0.90413	1.01934
axo02528-f_at	11.0747	11.0567	11.2348	12.0779	11.8789	12.0035	0.000439077	axo02528-f	metadherin [Homo sapiens]	MTDH	1	0.0140841	1.82099
axo02529-f_at	9.9017	9.89007	9.75952	9.65742	9.65326	9.72625	0.044319	axo02529-f	lysophosphatidic acid acyltransferase zeta precursor [Homo sapiens]	AGPAT6	0	0.123773	0.887951
axo02530-r_at	4.49448	4.77183	4.59649	4.78698	4.86522	4.90439	0.0875315	axo02530-r	lysophosphatidic acid acyltransferase zeta precursor [Homo sapiens]	AGPAT6	0	0.191442	1.17387
axo02531-r_at	4.24132	3.97098	3.61663	4.02623	3.8011	3.9058	0.880512	axo02531-r	F-box protein 27 [Homo sapiens]	FBXO27	0	0.922695	0.978109
axo02532-f_at	4.96034	5.34769	5.24787	5.22856	5.68769	5.4898	0.184971	axo02532-f	WD repeat domain 69 [Homo sapiens]	WDR69	0	0.318681	1.21705
axo02535-f_at	3.34384	3.29924	3.36092	3.32356	3.27631	3.18032	0.211797	axo02535-f	immunoglobulin superfamily, member 10 [Homo sapiens]	IGSF10	0	0.350319	0.949603
axo02537-f_at	4.14903	3.76575	4.22905	4.25602	4.29296	3.77734	0.795364	axo02537-f	hypothetical protein LOC154313 isoform 2 [Homo sapiens]	C6orf165	0	0.86432	1.04307
axo02539-f_at	5.46387	6.44704	6.03193	4.28332	4.77515	4.29109	0.0163273	axo02539-f	WD repeat domain 49 [Homo sapiens]	WDR49	0	0.0678643	0.346015
axo02541-f_at	7.36028	6.90593	6.88438	4.94096	5.09445	4.92389	0.00262021	axo02541-f	IQ motif and ubiquitin domain containing [Homo sapiens]	IQUB	1	0.0270647	0.239191
axo02542-f_at	4.75912	4.14718	3.9992	3.65156	3.53095	3.75694	0.0968978	axo02542-f	IQ motif and ubiquitin domain containing [Homo sapiens]	IQUB	0	0.204488	0.634921
axo02543-f_at	3.61486	3.91518	3.93328	3.96726	3.6993	3.8668	0.866313	axo02543-f	chromosome 9 open reading frame 79 [Homo sapiens]	C9orf79	0	0.913536	1.01631
axo02544-r_at	8.45724	8.46663	8.32549	8.64767	8.65916	8.68401	0.0270828	axo02544-r	hypothetical protein LOC126526 [Homo sapiens]	C19orf47	0	0.0907883	1.18687
axo02545-f_at	5.64902	5.64205	5.38771	6.00449	6.01808	5.97856	0.033991	axo02545-f	TIA-1 related protein isoform 2 [Homo sapiens]	TIAL1	0	0.104316	1.35734
axo02546-f_at	4.31235	4.55857	4.3732	4.16105	4.54394	4.329	0.630786	axo02546-f	Na+/H+ exchanger domain containing 2 [Homo sapiens]	NHEDC2	0	0.74258	0.952609
axo02547-f_at	8.35737	8.50249	7.98604	8.42466	8.74126	8.50258	0.21778	axo02547-f	layilin [Homo sapiens]	LAYN	0	0.35704	1.20932
axo02548-r_at	5.22526	5.78915	5.7038	4.02954	3.87906	4.04889	0.00759429	axo02548-r	leucine rich repeat transmembrane neuronal 1 [Homo sapiens]	LRRTM1	1	0.0444198	0.332885
axo02549-r_at	5.34597	6.45781	5.80467	4.63856	4.54869	4.32099	0.0423079	axo02549-r	leucine rich repeat transmembrane neuronal 1 [Homo sapiens]	LRRTM1	0	0.120315	0.387766
axo02550-f_at	3.30361	3.35117	3.68045	3.60397	3.37267	3.51068	0.733267	axo02550-f	hepatocyte nuclear factor 4 alpha isoform a [Homo sapiens]	HNF4A	0	0.819731	1.03577
axo02551-r_at	7.56243	7.33599	7.91578	8.56072	8.59828	8.67333	0.0234943	axo02551-r	sideroflexin 2 [Homo sapiens]	SFXN2	0	0.0832184	2.0084
axo02552-f_at	12.1501	12.0465	12.1037	11.9646	11.9634	12.033	0.0435424	axo02552-f	source of immunodominant MHC-associated peptides [Homo sapiens]	STT3B	0	0.122455	0.924597
axo02553-f_at	3.90968	3.93328	3.9882	3.87459	3.89287	4.03009	0.85037	axo02553-f	potassium channel tetramerisation domain containing 13 [Homo sapiens]	KCTD13	0	0.90265	0.992264
axo02555-f_at	4.44878	4.04443	3.84307	4.07886	4.38904	3.93555	0.925143	axo02555-f	tumor differentially expressed 2-like [Homo sapiens]	SERINC2	0	0.952562	1.01564
axo02556-f_at	7.74051	7.94876	7.97297	9.31973	9.3403	9.38191	0.00154929	axo02556-f	mitochondrial ribosomal protein L52 isoform c [Homo sapiens]	MRPL52	1	0.0214847	2.75089
axo02557-r_at	4.51752	4.49206	4.84421	4.4657	4.50409	4.57277	0.460072	axo02557-r	G protein-coupled receptor 180 precursor [Homo sapiens]	GPR180	0	0.597365	0.930617
axo02558-f_at	9.69522	9.67614	9.67906	8.9111	9.10744	8.86024	0.0103089	axo02558-f	DNA methyltransferase 1 associated protein 1 [Homo sapiens]	DMAP1	0	0.0526323	0.605467
axo02559-r_at	6.2627	6.43549	5.91975	5.61203	5.76966	5.51197	0.0441691	axo02559-r	DNA methyltransferase 1 associated protein 1 [Homo sapiens]	DMAP1	0	0.123577	0.671398
axo02560-r_at	4.76923	4.40515	4.46631	4.48315	4.37547	4.41696	0.394254	axo02560-r	DNA methyltransferase 1 associated protein 1 [Homo sapiens]	DMAP1	0	0.53672	0.919105
axo02561-f_at	5.37401	4.98299	5.24327	6.73956	5.9541	6.49226	0.0201638	axo02561-f	solute carrier organic anion transporter family, member 4C1 [Homo sapiens]	SLCO4C1	0	0.076582	2.28979
axo02563-r_at	7.8773	7.75069	7.51713	7.96903	8.00248	8.10866	0.0825883	axo02563-r	SCY1-like 3 isoform 2 [Homo sapiens]	SCYL3	0	0.184264	1.24116
axo02564-f_at	3.35481	3.26834	3.69342	3.29586	3.76265	3.51197	0.674526	axo02564-f	WD repeat domain 17 isoform 2 [Homo sapiens]	WDR17	0	0.776856	1.06042
axo02565-r_at	5.41397	5.84977	5.56053	4.94302	5.2969	5.42295	0.115487	axo02565-r	WD repeat domain 20 isoform 1 [Homo sapiens]	WDR20	0	0.231065	0.764651
axo02566-f_at	6.34224	6.41544	6.33276	6.20671	6.28132	6.39625	0.345618	axo02566-f	WD repeat domain 20 isoform 3 [Homo sapiens]	WDR20	0	0.490459	0.95348
axo02567-r_at	5.91966	5.9136	5.37449	5.03838	5.06517	5.10229	0.0646989	axo02567-r	interleukin 22-binding protein isoform 2 [Homo sapiens]	IL22RA2	0	0.156884	0.629681
axo02568-f_at	4.00181	3.91189	4.53586	4.00915	3.93825	4.09639	0.562542	axo02568-f	tafazzin isoform 4 [Homo sapiens]	TAZ	0	0.686469	0.910507
axo02569-f_at	5.24089	6.15078	6.6376	4.69969	4.54479	4.48411	0.0694092	axo02569-f	X-linked neuroligin 4 [Homo sapiens]	NLGN4X	0	0.16395	0.370216
axo02571-r_at	4.26419	3.94066	4.05852	3.91262	3.86361	3.83018	0.139316	axo02571-r	proline rich 5 (renal) isoform 1 [Homo sapiens]	PRR5	0	0.262008	0.859168
axo02573-f_at	3.42458	3.49603	3.10906	3.33922	3.44831	3.40369	0.699599	axo02573-f	PRR5-ARHGAP8 fusion protein [Homo sapiens]	LOC553158	0	0.794702	1.03803
axo02574-f_at	10.4844	10.6393	10.5498	10.3455	10.4867	10.2814	0.0740536	axo02574-f	eukaryotic translation initiation factor 2B, subunit 4 delta isoform 2 [Homo sapiens]	EIF2B4	0	0.171076	0.87866
axo02575-f_at	8.88861	8.03539	8.39167	8.57468	8.57564	8.40185	0.783121	axo02575-f	LEM domain containing 2 isoform 1 [Homo sapiens]	LEMD2	0	0.855088	1.05616
axo02576-f_at	8.58244	8.53937	8.51885	8.63163	8.77729	8.76053	0.0465493	axo02576-f	WD repeat domain 21A isoform 2 [Homo sapiens]	DCAF4	0	0.127449	1.12995
axo02577-r_at	9.62897	9.57074	9.74183	9.44059	9.40129	9.50633	0.0377242	axo02577-r	oxidation resistance 1 isoform 2 [Homo sapiens]	OXR1	0	0.111627	0.871893
axo02580-f_at	4.4183	4.64241	4.66302	4.49965	4.47902	4.69751	0.887269	axo02580-f	WD repeat domain 23 isoform 2 [Homo sapiens]	DCAF11	0	0.927308	0.989076
axo02581-f_at	3.55875	3.45127	3.52139	3.47635	3.75934	3.50007	0.538704	axo02581-f	homeodomain-interacting protein kinase 1 isoform 4 [Homo sapiens]	HIPK1	0	0.66596	1.04835
axo02583-r_at	7.36159	7.2529	6.49168	4.44828	4.82993	4.17738	0.00247123	axo02583-r	calcium-activated potassium channel beta 2 subunit [Homo sapiens]	KCNMB2	1	0.0263388	0.170732
axo02584-r_at	5.30465	5.81411	6.01247	5.80466	6.00246	5.95085	0.428793	axo02584-r	coiled-coil domain containing 39 [Homo sapiens]	CCDC39	0	0.569493	1.15581
axo02586-f_at	10.3119	10.4338	10.7436	10.391	10.4451	10.3085	0.470154	axo02586-f	activity-dependent neuroprotector [Homo sapiens]	ADNP	0	0.606767	0.923425
axo02588-r_at	3.97725	4.13436	4.04362	4.42499	4.30762	3.95813	0.330979	axo02588-r	GRIP and coiled-coil domain-containing 2 isoform a [Homo sapiens]	GCC2	0	0.476489	1.13171
axo02589-f_at	8.17446	8.05197	8.33151	9.59905	9.62185	9.75673	0.000333609	axo02589-f	mitochondrial ribosomal protein L55 isoform b [Homo sapiens]	MRPL55	1	0.0129823	2.77643
axo02590-f_at	5.29913	5.16122	5.00269	5.23915	5.29998	4.68724	0.737692	axo02590-f	potassium voltage-gated channel, KQT-like subfamily, member 1 isoform 1 [Homo sapiens]	KCNQ1	0	0.822891	0.946787
axo02591-f_at	8.80728	9.06645	8.78853	8.5467	8.35878	8.43726	0.0204889	axo02591-f	aldehyde dehydrogenase 1 family, member L2 [Homo sapiens]	ALDH1L2	0	0.0772906	0.737214
axo02592-f_at	8.46533	8.61436	8.61187	9.06234	8.87471	9.11571	0.00957464	axo02592-f	aldehyde dehydrogenase 1 family, member L2 [Homo sapiens]	ALDH1L2	0	0.0507012	1.36958
axo02594-r_at	12.0007	11.9903	11.9865	11.5813	11.6297	11.771	0.0276339	axo02594-r	eukaryotic translation initiation factor 6 isoform a [Homo sapiens]	EIF6	0	0.091808	0.794548
axo02595-r_at	9.25071	9.6243	9.92905	11.0411	11.1519	11.2848	0.00894322	axo02595-r	replication factor C 2 isoform 1 [Homo sapiens]	RFC2	1	0.0486007	2.94425
axo02596-f_at	4.5903	4.64721	4.56696	4.19059	4.36283	4.58231	0.183765	axo02596-f	transcription factor 20 isoform 2 [Homo sapiens]	TCF20	0	0.317256	0.856835
axo02597-f_at	9.11438	9.18907	9.50837	10.0531	10.1347	10.4438	0.00518479	axo02597-f	exosome component 8 [Homo sapiens]	EXOSC8	1	0.0368794	1.91839
axo02598-f_at	4.40578	4.4905	4.04595	4.32586	4.17498	4.11686	0.525897	axo02598-f	Hermansky-Pudlak syndrome 5 isoform a [Homo sapiens]	HPS5	0	0.655251	0.927763
axo02599-f_at	3.11997	3.29423	3.39014	3.35071	3.29423	3.28888	0.64413	axo02599-f	WAP four-disulfide core domain 8 precursor [Homo sapiens]	WFDC8	0	0.75286	1.03037
axo02600-r_at	8.07226	8.02335	8.34143	9.76091	9.74861	9.87496	0.00114907	axo02600-r	mitochondrial ribosomal protein L21 isoform d [Homo sapiens]	MRPL21	1	0.0190688	3.13648
axo02601-f_at	7.92174	7.49701	7.20132	8.36606	8.38784	8.37832	0.056932	axo02601-f	phosphoinositide-3-kinase, regulatory subunit 1 (alpha) isoform 1 [Homo sapiens]	PIK3R1	0	0.144763	1.78681
axo02602-f_at	8.3254	8.90518	9.05214	9.53111	9.61076	9.77091	0.0477016	axo02602-f	replication factor C 3 isoform 2 [Homo sapiens]	RFC3	0	0.129404	1.83615
axo02603-r_at	9.49548	9.86319	9.90718	10.6099	10.6439	10.8416	0.00710448	axo02603-r	replication factor C 4 [Homo sapiens]	RFC4	1	0.04306	1.92274
axo02604-r_at	6.03548	6.21198	6.00138	6.50524	6.8076	6.63148	0.00822432	axo02604-r	replication factor C 4 [Homo sapiens]	RFC4	1	0.0465457	1.47955
axo02605-r_at	9.59375	9.76729	9.76935	10.0693	10.1048	10.1129	0.0179079	axo02605-r	exosome component 9 isoform 1 [Homo sapiens]	EXOSC9	0	0.0713049	1.30635
axo02606-f_at	8.77779	9.03654	8.85719	8.63659	8.80946	8.33305	0.154721	axo02606-f	ancient ubiquitous protein 1 [Homo sapiens]	AUP1	0	0.281413	0.813677
axo02607-r_at	7.39051	7.60229	7.73972	8.78371	8.75999	8.87433	0.0033856	axo02607-r	dihydrouridine synthase 4-like [Homo sapiens]	DUS4L	1	0.0301476	2.34324
axo02608-r_s_at	6.79498	7.29157	7.15867	8.04302	8.11059	8.18512	0.0148048	axo02608-r	dihydrouridine synthase 4-like [Homo sapiens]	DUS4L	0	0.0643465	2.04368
axo02609-r_s_at	6.48477	6.32337	6.37463	7.78618	7.6762	7.87982	7.1132e-05	axo02609-r	dihydrouridine synthase 4-like [Homo sapiens]	DUS4L	1	0.00958611	2.61439
axo02611-f_at	4.30394	4.17148	4.30394	4.50263	4.46693	4.68973	0.0304444	axo02611-f	uridine phosphorylase 1 [Homo sapiens]	UPP1	0	0.0972981	1.22545
axo02613-f_at	3.76283	3.76283	3.92829	3.74975	3.75975	3.73899	0.33995	axo02613-f	hypothetical protein LOC128344 [Homo sapiens]	C1orf88	0	0.485056	0.953641
axo02614-f_at	4.20781	4.50738	4.17382	4.14959	4.06576	3.88109	0.12226	axo02614-f	nuclear receptor coactivator 3 isoform a [Homo sapiens]	NCOA3	0	0.239533	0.832666
axo02616-f_at	6.68569	7.2717	6.84075	6.25555	6.53955	6.61235	0.101169	axo02616-f	cajalin 2 isoform b [Homo sapiens]	ANKS1B	0	0.210822	0.725194
axo02617-r_at	4.64949	4.6596	4.52046	4.59337	4.68659	4.69709	0.430716	axo02617-r	phosphatidylinositol transfer protein, cytoplasmic 1 isoform b [Homo sapiens]	PITPNC1	0	0.571291	1.03466
axo02619-f_at	10.0673	10.0351	10.2611	9.89222	9.91988	9.66282	0.0526155	axo02619-f	O-linked GlcNAc transferase isoform 2 [Homo sapiens]	OGT	0	0.137711	0.81439
axo02620-f_at	4.97726	5.15031	4.84403	4.57059	4.45282	4.57874	0.0213551	axo02620-f	O-linked GlcNAc transferase isoform 2 [Homo sapiens]	OGT	0	0.0789998	0.72876
axo02622-f_s_at	11.7401	11.8546	11.7296	12.1633	12.063	12.221	0.00383408	axo02622-f	peroxiredoxin 1 [Homo sapiens]	PRDX1	1	0.0319587	1.2962
axo02623-r_s_at	11.3801	11.4828	11.4922	11.7857	11.7873	11.9184	0.00300706	axo02623-r	peroxiredoxin 1 [Homo sapiens]	PRDX1	1	0.0284954	1.30024
axo02624-f_s_at	11.1797	11.4024	11.3411	11.8251	11.8112	11.9853	0.00315068	axo02624-f	peroxiredoxin 1 [Homo sapiens]	PRDX1	1	0.0290343	1.48054
axo02625-f_at	9.17416	9.0893	9.50715	9.14971	9.09848	9.10127	0.385754	axo02625-f	quiescin Q6-like 1 [Homo sapiens]	QSOX2	0	0.528769	0.907281
axo02626-f_at	4.51252	4.41197	4.45183	4.63362	4.23537	4.537	0.942766	axo02626-f	quiescin Q6-like 1 [Homo sapiens]	QSOX2	0	0.963592	1.00688
axo02627-f_at	3.58411	3.21602	3.48272	3.79664	3.64887	3.61001	0.128552	axo02627-f	sodium channel, nonvoltage-gated 1, gamma [Homo sapiens]	SCNN1G	0	0.248109	1.19545
axo02628-f_at	8.73184	8.76872	8.70977	8.72881	8.8101	8.88827	0.252916	axo02628-f	Lyrm7 homolog [Homo sapiens]	LYRM7	0	0.396483	1.05138
axo02629-f_at	4.81707	4.91358	4.78148	4.85648	4.71161	4.81058	0.487341	axo02629-f	zinc finger, CSL domain containing 3 [Homo sapiens]	DNAJC24	0	0.622309	0.969636
axo02630-f_at	6.95986	6.68685	6.94405	7.30401	7.35888	7.47296	0.0131277	axo02630-f	BCDIN3 domain containing [Homo sapiens]	BCDIN3D	0	0.0600604	1.42902
axo02631-r_at	3.66007	3.81645	4.02992	3.89377	4.06274	4.26914	0.191161	axo02631-r	hypothetical protein LOC144347 [Homo sapiens]	FAM101A	0	0.32632	1.18078
axo02632-f_at	3.85811	4.0693	4.22316	3.85145	3.93317	4.02727	0.409848	axo02632-f	CREB regulated transcription coactivator 2 [Homo sapiens]	CRTC2	0	0.551924	0.924728
axo02633-f_at	12.0028	12.1045	12.1491	11.8215	12.172	11.8667	0.356588	axo02633-f	proline rich 6 [Homo sapiens]	CENPV	0	0.500789	0.912532
axo02634-f_at	4.56447	4.38601	4.34748	4.58985	4.34546	4.55143	0.567943	axo02634-f	EF-hand domain family, member A2 [Homo sapiens]	EFHA2	0	0.691085	1.04458
axo02635-r_at	4.6367	4.74892	4.36339	4.58618	4.72762	4.55104	0.781261	axo02635-r	transmembrane protein 119 [Homo sapiens]	TMEM119	0	0.853847	1.02712
axo02636-f_at	8.08583	8.16671	8.18325	9.06175	9.14392	9.30093	0.0014767	axo02636-f	methyltransferase like 2A [Homo sapiens]	METTL2A	1	0.0210447	2.03299
axo02637-f_at	3.752	3.77238	3.97583	4.30928	4.18172	4.14126	0.015715	axo02637-f	component of oligomeric golgi complex 5 isoform 2 [Homo sapiens]	COG5	0	0.0665731	1.29895
axo02638-r_at	6.01762	6.24155	5.89123	5.778	5.32808	5.72508	0.0721088	axo02638-r	component of oligomeric golgi complex 5 isoform 2 [Homo sapiens]	COG5	0	0.168131	0.737264
axo02639-f_at	4.21998	4.36856	4.83059	3.6102	3.5086	3.4899	0.0321193	axo02639-f	Kv channel interacting protein 1 isoform 1 [Homo sapiens]	KCNIP1	0	0.10068	0.522387
axo02640-f_at	6.98449	7.61621	7.99791	8.52562	8.41239	8.71355	0.0647302	axo02640-f	origin recognition complex subunit 4 [Homo sapiens]	ORC4L	0	0.156903	2.02462
axo02641-r_at	5.06655	4.86123	4.67818	6.10309	6.66332	5.69864	0.030645	axo02641-r	opsin 5 isoform 1 [Homo sapiens]	OPN5	0	0.0977368	2.43912
axo02642-f_at	4.15147	3.96379	4.35234	4.27874	4.38844	4.28147	0.286901	axo02642-f	G protein-coupled receptor 120 [Homo sapiens]	GPR120	0	0.432279	1.11756
axo02645-r_at	4.38	4.04639	4.1029	4.04636	4.31111	4.29206	0.77988	axo02645-r	LAG1 longevity assurance 2 [Homo sapiens]	LASS2	0	0.852941	1.02817
axo02647-r_at	5.79589	6.07193	5.21288	5.02982	5.16941	4.82161	0.0984243	axo02647-r	11-beta-hydroxysteroid dehydrogenase 1 [Homo sapiens]	HSD11B1	0	0.206711	0.621308
axo02649-r_at	5.08971	5.06221	5.16724	4.67168	4.92968	4.81499	0.0407565	axo02649-r	11-beta-hydroxysteroid dehydrogenase 1 [Homo sapiens]	HSD11B1	0	0.117231	0.811724
axo02651-f_at	7.53618	7.11227	7.24922	7.16142	7.05174	7.19513	0.321494	axo02651-f	transmembrane and tetratricopeptide repeat containing 3 [Homo sapiens]	TMTC3	0	0.466883	0.893087
axo02652-f_at	6.37055	5.76002	5.85792	6.33991	6.34872	6.18734	0.254945	axo02652-f	transmembrane and tetratricopeptide repeat containing 3 [Homo sapiens]	TMTC3	0	0.398607	1.22759
[truncated: 18,081 more rows]
