# Supplementary material for: Plasticity for axolotl lens regeneration is associated with age‐related changes in gene expression
Source: Regeneration (Oxf). 2014 Oct 12;1(3):47–57. doi: 10.1002/reg2.25 (PMC4895297; doi:10.1002/reg2.25)
Supplement: Supplementary file 2 — Table S2. Gene Ontology enrichment analysis of young axolotl iris samples. [file REG2-1-47-s002.xlsx]

## Sheet: GO component
GO Term	Description	P-value	FDR q-value	Enrichment	N	B	n	b	Genes
GO:0044446	intracellular organelle part	3.5e-19	2.37e-16	1.3	1072	489	534	316	[COX6A1 - cytochrome c oxidase subunit via polypeptide 1, NCBP1 - nuclear cap binding protein subunit 1, 80kda, RFC2 - replication factor c (activator 1) 2, 40kda, MCCC1 - methylcrotonoyl-coa carboxylase 1 (alpha), MRPL35 - mitochondrial ribosomal protein l35, COIL - coilin, SACM1L - sac1 suppressor of actin mutations 1-like (yeast), NDUFA3 - nadh dehydrogenase (ubiquinone) 1 alpha subcomplex, 3,…
GO:0044422	organelle part	6.12e-18	2.07e-15	1.28	1072	500	534	319	[COX6A1 - cytochrome c oxidase subunit via polypeptide 1, NCBP1 - nuclear cap binding protein subunit 1, 80kda, RFC2 - replication factor c (activator 1) 2, 40kda, MCCC1 - methylcrotonoyl-coa carboxylase 1 (alpha), MRPL35 - mitochondrial ribosomal protein l35, COIL - coilin, SACM1L - sac1 suppressor of actin mutations 1-like (yeast), NDUFA3 - nadh dehydrogenase (ubiquinone) 1 alpha subcomplex, 3,…
GO:0044429	mitochondrial part	8.06e-14	1.82e-11	1.65	1072	112	534	92	[COX6A1 - cytochrome c oxidase subunit via polypeptide 1, UQCRB - ubiquinol-cytochrome c reductase binding protein, MCCC1 - methylcrotonoyl-coa carboxylase 1 (alpha), MRPL35 - mitochondrial ribosomal protein l35, NDUFA3 - nadh dehydrogenase (ubiquinone) 1 alpha subcomplex, 3, 9kda, NDUFA4 - nadh dehydrogenase (ubiquinone) 1 alpha subcomplex, 4, 9kda, MIPEP - mitochondrial intermediate peptidase, …
GO:0032991	macromolecular complex	2.52e-13	4.27e-11	1.34	1072	317	534	212	[COX6A1 - cytochrome c oxidase subunit via polypeptide 1, NCBP1 - nuclear cap binding protein subunit 1, 80kda, RFC2 - replication factor c (activator 1) 2, 40kda, MRPL35 - mitochondrial ribosomal protein l35, NDUFA3 - nadh dehydrogenase (ubiquinone) 1 alpha subcomplex, 3, 9kda, SACM1L - sac1 suppressor of actin mutations 1-like (yeast), NDUFA4 - nadh dehydrogenase (ubiquinone) 1 alpha subcomplex…
GO:0019866	organelle inner membrane	1.02e-09	1.38e-07	1.7	1072	66	534	56	[COX6A1 - cytochrome c oxidase subunit via polypeptide 1, UQCRB - ubiquinol-cytochrome c reductase binding protein, MCCC1 - methylcrotonoyl-coa carboxylase 1 (alpha), NDUFA3 - nadh dehydrogenase (ubiquinone) 1 alpha subcomplex, 3, 9kda, NDUFA4 - nadh dehydrogenase (ubiquinone) 1 alpha subcomplex, 4, 9kda, NDUFA1 - nadh dehydrogenase (ubiquinone) 1 alpha subcomplex, 1, 7.5kda, NDUFA2 - nadh dehydr…
GO:0044455	mitochondrial membrane part	4.94e-09	5.58e-07	1.86	1072	40	534	37	[COX6A1 - cytochrome c oxidase subunit via polypeptide 1, UQCRB - ubiquinol-cytochrome c reductase binding protein, NDUFA3 - nadh dehydrogenase (ubiquinone) 1 alpha subcomplex, 3, 9kda, NDUFA4 - nadh dehydrogenase (ubiquinone) 1 alpha subcomplex, 4, 9kda, NDUFA1 - nadh dehydrogenase (ubiquinone) 1 alpha subcomplex, 1, 7.5kda, NDUFA2 - nadh dehydrogenase (ubiquinone) 1 alpha subcomplex, 2, 8kda, N…
GO:0031966	mitochondrial membrane	5.76e-09	5.58e-07	1.66	1072	69	534	57	[COX6A1 - cytochrome c oxidase subunit via polypeptide 1, UQCRB - ubiquinol-cytochrome c reductase binding protein, MCCC1 - methylcrotonoyl-coa carboxylase 1 (alpha), NDUFA3 - nadh dehydrogenase (ubiquinone) 1 alpha subcomplex, 3, 9kda, NDUFA4 - nadh dehydrogenase (ubiquinone) 1 alpha subcomplex, 4, 9kda, NDUFA1 - nadh dehydrogenase (ubiquinone) 1 alpha subcomplex, 1, 7.5kda, SUCLG1 - succinate-c…
GO:0005743	mitochondrial inner membrane	9.87e-09	8.37e-07	1.7	1072	59	534	50	[COX6A1 - cytochrome c oxidase subunit via polypeptide 1, UQCRB - ubiquinol-cytochrome c reductase binding protein, MCCC1 - methylcrotonoyl-coa carboxylase 1 (alpha), NDUFA3 - nadh dehydrogenase (ubiquinone) 1 alpha subcomplex, 3, 9kda, NDUFA4 - nadh dehydrogenase (ubiquinone) 1 alpha subcomplex, 4, 9kda, NDUFA1 - nadh dehydrogenase (ubiquinone) 1 alpha subcomplex, 1, 7.5kda, NDUFA2 - nadh dehydr…
GO:0044424	intracellular part	1.23e-08	9.3e-07	1.09	1072	844	534	458	[COX6A1 - cytochrome c oxidase subunit via polypeptide 1, MRPL35 - mitochondrial ribosomal protein l35, COIL - coilin, ATAD1 - atpase family, aaa domain containing 1, PMCH - pro-melanin-concentrating hormone, PMM2 - phosphomannomutase 2, DPF1 - d4, zinc and double phd fingers family 1, SPARC - secreted protein, acidic, cysteine-rich (osteonectin), CIRH1A - cirrhosis, autosomal recessive 1a (cirhi…
GO:0005739	mitochondrion	1.81e-08	1.23e-06	1.43	1072	143	534	102	[GSTP1 - glutathione s-transferase pi 1, MCCC1 - methylcrotonoyl-coa carboxylase 1 (alpha), MIPEP - mitochondrial intermediate peptidase, NDUFA4 - nadh dehydrogenase (ubiquinone) 1 alpha subcomplex, 4, 9kda, LYRM2 - lyr motif containing 2, ATAD1 - atpase family, aaa domain containing 1, NDUFA1 - nadh dehydrogenase (ubiquinone) 1 alpha subcomplex, 1, 7.5kda, SUCLG1 - succinate-coa ligase, alpha su…
GO:0030529	ribonucleoprotein complex	7.6e-08	4.68e-06	1.61	1072	70	534	56	[NCBP1 - nuclear cap binding protein subunit 1, 80kda, RRP9 - ribosomal rna processing 9, small subunit (ssu) processome component, homolog (yeast), MRPL35 - mitochondrial ribosomal protein l35, HNRNPM - heterogeneous nuclear ribonucleoprotein m, RPL6 - ribosomal protein l6, MRPS10 - mitochondrial ribosomal protein s10, MRPS27 - mitochondrial ribosomal protein s27, RPL22L1 - ribosomal protein l22…
GO:0044428	nuclear part	2.69e-07	1.52e-05	1.34	1072	186	534	124	[LEPREL4 - leprecan-like 4, NCBP1 - nuclear cap binding protein subunit 1, 80kda, RFC2 - replication factor c (activator 1) 2, 40kda, SEC13 - sec13 homolog (s. cerevisiae), COIL - coilin, POLR3F - polymerase (rna) iii (dna directed) polypeptide f, 39 kda, GSG2 - germ cell associated 2 (haspin), CDC27 - cell division cycle 27, HNRNPM - heterogeneous nuclear ribonucleoprotein m, NOL11 - nucleolar p…
GO:0043234	protein complex	6.21e-07	3.24e-05	1.27	1072	251	534	159	[COX6A1 - cytochrome c oxidase subunit via polypeptide 1, NCBP1 - nuclear cap binding protein subunit 1, 80kda, RFC2 - replication factor c (activator 1) 2, 40kda, GSTP1 - glutathione s-transferase pi 1, SEC13 - sec13 homolog (s. cerevisiae), NDUFA3 - nadh dehydrogenase (ubiquinone) 1 alpha subcomplex, 3, 9kda, SACM1L - sac1 suppressor of actin mutations 1-like (yeast), CDH1 - cadherin 1, type 1,…
GO:0030964	NADH dehydrogenase complex	1.51e-06	7.31e-05	2.01	1072	19	534	19	[NDUFB8 - nadh dehydrogenase (ubiquinone) 1 beta subcomplex, 8, 19kda, NDUFB6 - nadh dehydrogenase (ubiquinone) 1 beta subcomplex, 6, 17kda, NDUFB7 - nadh dehydrogenase (ubiquinone) 1 beta subcomplex, 7, 18kda, NDUFB4 - nadh dehydrogenase (ubiquinone) 1 beta subcomplex, 4, 15kda, NDUFB5 - nadh dehydrogenase (ubiquinone) 1 beta subcomplex, 5, 16kda, NDUFA3 - nadh dehydrogenase (ubiquinone) 1 alpha…
GO:0045271	respiratory chain complex I	1.51e-06	6.82e-05	2.01	1072	19	534	19	[NDUFB8 - nadh dehydrogenase (ubiquinone) 1 beta subcomplex, 8, 19kda, NDUFB6 - nadh dehydrogenase (ubiquinone) 1 beta subcomplex, 6, 17kda, NDUFB7 - nadh dehydrogenase (ubiquinone) 1 beta subcomplex, 7, 18kda, NDUFB4 - nadh dehydrogenase (ubiquinone) 1 beta subcomplex, 4, 15kda, NDUFB5 - nadh dehydrogenase (ubiquinone) 1 beta subcomplex, 5, 16kda, NDUFA3 - nadh dehydrogenase (ubiquinone) 1 alpha…
GO:0005747	mitochondrial respiratory chain complex I	1.51e-06	6.39e-05	2.01	1072	19	534	19	[NDUFB8 - nadh dehydrogenase (ubiquinone) 1 beta subcomplex, 8, 19kda, NDUFB6 - nadh dehydrogenase (ubiquinone) 1 beta subcomplex, 6, 17kda, NDUFB7 - nadh dehydrogenase (ubiquinone) 1 beta subcomplex, 7, 18kda, NDUFB4 - nadh dehydrogenase (ubiquinone) 1 beta subcomplex, 4, 15kda, NDUFB5 - nadh dehydrogenase (ubiquinone) 1 beta subcomplex, 5, 16kda, NDUFA3 - nadh dehydrogenase (ubiquinone) 1 alpha…
GO:1990204	oxidoreductase complex	2.16e-06	8.61e-05	1.92	1072	23	534	22	[UQCRB - ubiquinol-cytochrome c reductase binding protein, NDUFB8 - nadh dehydrogenase (ubiquinone) 1 beta subcomplex, 8, 19kda, FAM206A - family with sequence similarity 206, member a, UQCR10 - ubiquinol-cytochrome c reductase, complex iii subunit x, NDUFB6 - nadh dehydrogenase (ubiquinone) 1 beta subcomplex, 6, 17kda, NDUFB7 - nadh dehydrogenase (ubiquinone) 1 beta subcomplex, 7, 18kda, NDUFB4 …
GO:0044444	cytoplasmic part	2.63e-06	9.92e-05	1.13	1072	581	534	327	[COX6A1 - cytochrome c oxidase subunit via polypeptide 1, NCBP1 - nuclear cap binding protein subunit 1, 80kda, MCCC1 - methylcrotonoyl-coa carboxylase 1 (alpha), MRPL35 - mitochondrial ribosomal protein l35, SACM1L - sac1 suppressor of actin mutations 1-like (yeast), NDUFA3 - nadh dehydrogenase (ubiquinone) 1 alpha subcomplex, 3, 9kda, ATAD1 - atpase family, aaa domain containing 1, NDUFA4 - nad…
GO:1902494	catalytic complex	8.19e-06	0.000292	1.52	1072	66	534	50	[PGGT1B - protein geranylgeranyltransferase type i, beta subunit, UQCRB - ubiquinol-cytochrome c reductase binding protein, NDUFA3 - nadh dehydrogenase (ubiquinone) 1 alpha subcomplex, 3, 9kda, CDC26 - cell division cycle 26, NDUFA4 - nadh dehydrogenase (ubiquinone) 1 alpha subcomplex, 4, 9kda, NDUFA1 - nadh dehydrogenase (ubiquinone) 1 alpha subcomplex, 1, 7.5kda, POLR3F - polymerase (rna) iii (…
GO:0005654	nucleoplasm	1.58e-05	0.000536	1.44	1072	85	534	61	[NCBP1 - nuclear cap binding protein subunit 1, 80kda, RFC2 - replication factor c (activator 1) 2, 40kda, ITGB3BP - integrin beta 3 binding protein (beta3-endonexin), CDC26 - cell division cycle 26, COIL - coilin, POLR3F - polymerase (rna) iii (dna directed) polypeptide f, 39 kda, CDC27 - cell division cycle 27, FUS - fused in sarcoma, HNRNPM - heterogeneous nuclear ribonucleoprotein m, CASP3 - …
GO:0005840	ribosome	6.08e-05	0.00196	1.9	1072	18	534	17	[MRPL53 - mitochondrial ribosomal protein l53, MRPL48 - mitochondrial ribosomal protein l48, SERP1 - stress-associated endoplasmic reticulum protein 1, MRPL30 - mitochondrial ribosomal protein l30, MRPL35 - mitochondrial ribosomal protein l35, MRPL43 - mitochondrial ribosomal protein l43, MRPL19 - mitochondrial ribosomal protein l19, MRPL50 - mitochondrial ribosomal protein l50, MRPL33 - mitochon…
GO:0005788	endoplasmic reticulum lumen	0.000214	0.0066	1.7	1072	26	534	22	[C19orf10 - chromosome 19 open reading frame 10, COLGALT2 - collagen beta(1-o)galactosyltransferase 2, COL9A3 - collagen, type ix, alpha 3, P4HA1 - prolyl 4-hydroxylase, alpha polypeptide i, COL5A1 - collagen, type v, alpha 1, COL1A1 - collagen, type i, alpha 1, RCN1 - reticulocalbin 1, ef-hand calcium binding domain, CALU - calumenin, COL28A1 - collagen, type xxviii, alpha 1, DNAJB11 - dnaj (hsp…
GO:0005581	collagen	0.000225	0.00665	1.88	1072	16	534	15	[C1QTNF6 - c1q and tumor necrosis factor related protein 6, COL9A3 - collagen, type ix, alpha 3, C1QTNF1 - c1q and tumor necrosis factor related protein 1, COL6A5 - collagen, type vi, alpha 5, COL5A1 - collagen, type v, alpha 1, COL1A1 - collagen, type i, alpha 1, LUM - lumican, COL1A2 - collagen, type i, alpha 2, COL28A1 - collagen, type xxviii, alpha 1, COL2A1 - collagen, type ii, alpha 1, COL2…
GO:0044391	ribosomal subunit	0.000569	0.0161	1.78	1072	18	534	16	[RPS24 - ribosomal protein s24, MRPS16 - mitochondrial ribosomal protein s16, RPS21 - ribosomal protein s21, MRPL55 - mitochondrial ribosomal protein l55, ICT1 - immature colon carcinoma transcript 1, MRPS28 - mitochondrial ribosomal protein s28, MRPL52 - mitochondrial ribosomal protein l52, RPL38 - ribosomal protein l38, RPL6 - ribosomal protein l6, RPL34 - ribosomal protein l34, MRPS15 - mitoch…

## Sheet: GO function
GO Term	Description	P-value	FDR q-value	Enrichment	N	B	n	b	Genes
GO:0008137	NADH dehydrogenase (ubiquinone) activity	1.51e-06	0.00202	2.01	1072	19	534	19	[NDUFB8 - nadh dehydrogenase (ubiquinone) 1 beta subcomplex, 8, 19kda, NDUFB6 - nadh dehydrogenase (ubiquinone) 1 beta subcomplex, 6, 17kda, NDUFB7 - nadh dehydrogenase (ubiquinone) 1 beta subcomplex, 7, 18kda, NDUFB4 - nadh dehydrogenase (ubiquinone) 1 beta subcomplex, 4, 15kda, NDUFB5 - nadh dehydrogenase (ubiquinone) 1 beta subcomplex, 5, 16kda, NDUFA3 - nadh dehydrogenase (ubiquinone) 1 alpha…
GO:0050136	NADH dehydrogenase (quinone) activity	1.51e-06	0.00101	2.01	1072	19	534	19	[NDUFB8 - nadh dehydrogenase (ubiquinone) 1 beta subcomplex, 8, 19kda, NDUFB6 - nadh dehydrogenase (ubiquinone) 1 beta subcomplex, 6, 17kda, NDUFB7 - nadh dehydrogenase (ubiquinone) 1 beta subcomplex, 7, 18kda, NDUFB4 - nadh dehydrogenase (ubiquinone) 1 beta subcomplex, 4, 15kda, NDUFB5 - nadh dehydrogenase (ubiquinone) 1 beta subcomplex, 5, 16kda, NDUFA3 - nadh dehydrogenase (ubiquinone) 1 alpha…
GO:0003954	NADH dehydrogenase activity	1.51e-06	0.000672	2.01	1072	19	534	19	[NDUFB8 - nadh dehydrogenase (ubiquinone) 1 beta subcomplex, 8, 19kda, NDUFB6 - nadh dehydrogenase (ubiquinone) 1 beta subcomplex, 6, 17kda, NDUFB7 - nadh dehydrogenase (ubiquinone) 1 beta subcomplex, 7, 18kda, NDUFB4 - nadh dehydrogenase (ubiquinone) 1 beta subcomplex, 4, 15kda, NDUFB5 - nadh dehydrogenase (ubiquinone) 1 beta subcomplex, 5, 16kda, NDUFA3 - nadh dehydrogenase (ubiquinone) 1 alpha…
GO:0003735	structural constituent of ribosome	2.16e-06	0.000722	1.92	1072	23	534	22	[RPS24 - ribosomal protein s24, MRPS16 - mitochondrial ribosomal protein s16, MRPL55 - mitochondrial ribosomal protein l55, RPS21 - ribosomal protein s21, MRPL35 - mitochondrial ribosomal protein l35, MRPL52 - mitochondrial ribosomal protein l52, MRPL43 - mitochondrial ribosomal protein l43, MRPL19 - mitochondrial ribosomal protein l19, MRPL33 - mitochondrial ribosomal protein l33, RPL38 - riboso…
GO:0016655	oxidoreductase activity, acting on NAD(P)H, quinone or similar compound as acceptor	1.62e-05	0.00432	1.91	1072	20	534	19	[NDUFB8 - nadh dehydrogenase (ubiquinone) 1 beta subcomplex, 8, 19kda, NDUFB6 - nadh dehydrogenase (ubiquinone) 1 beta subcomplex, 6, 17kda, NDUFB7 - nadh dehydrogenase (ubiquinone) 1 beta subcomplex, 7, 18kda, NDUFB4 - nadh dehydrogenase (ubiquinone) 1 beta subcomplex, 4, 15kda, NDUFB5 - nadh dehydrogenase (ubiquinone) 1 beta subcomplex, 5, 16kda, NDUFA3 - nadh dehydrogenase (ubiquinone) 1 alpha…
GO:0016651	oxidoreductase activity, acting on NAD(P)H	9.09e-05	0.0203	1.82	1072	21	534	19	[NDUFB8 - nadh dehydrogenase (ubiquinone) 1 beta subcomplex, 8, 19kda, NDUFB6 - nadh dehydrogenase (ubiquinone) 1 beta subcomplex, 6, 17kda, NDUFB7 - nadh dehydrogenase (ubiquinone) 1 beta subcomplex, 7, 18kda, NDUFB4 - nadh dehydrogenase (ubiquinone) 1 beta subcomplex, 4, 15kda, NDUFB5 - nadh dehydrogenase (ubiquinone) 1 beta subcomplex, 5, 16kda, NDUFA3 - nadh dehydrogenase (ubiquinone) 1 alpha…
GO:0005198	structural molecule activity	0.000123	0.0236	1.45	1072	65	534	47	[RPS24 - ribosomal protein s24, MRPS16 - mitochondrial ribosomal protein s16, KRT19 - keratin 19, RPS21 - ribosomal protein s21, MRPL35 - mitochondrial ribosomal protein l35, MRPL52 - mitochondrial ribosomal protein l52, COPG1 - coatomer protein complex, subunit gamma 1, MRPL19 - mitochondrial ribosomal protein l19, MRPL43 - mitochondrial ribosomal protein l43, LAMTOR5 - late endosomal/lysosomal …
GO:0015078	hydrogen ion transmembrane transporter activity	0.000431	0.0721	1.87	1072	15	534	14	[COX6A1 - cytochrome c oxidase subunit via polypeptide 1, UQCR10 - ubiquinol-cytochrome c reductase, complex iii subunit x, NDUFA4 - nadh dehydrogenase (ubiquinone) 1 alpha subcomplex, 4, 9kda, ATP5I - atp synthase, h+ transporting, mitochondrial fo complex, subunit e, ATP5J - atp synthase, h+ transporting, mitochondrial fo complex, subunit f6, UQCR11 - ubiquinol-cytochrome c reductase, complex i…

## Sheet: GO process
GO Term	Description	P-value	FDR q-value	Enrichment	N	B	n	b	Genes
GO:0022904	respiratory electron transport chain	5.54e-10	2.77e-06	1.95	1072	35	534	34	[COX6A1 - cytochrome c oxidase subunit via polypeptide 1, UQCRB - ubiquinol-cytochrome c reductase binding protein, NDUFA3 - nadh dehydrogenase (ubiquinone) 1 alpha subcomplex, 3, 9kda, NDUFA4 - nadh dehydrogenase (ubiquinone) 1 alpha subcomplex, 4, 9kda, NDUFA1 - nadh dehydrogenase (ubiquinone) 1 alpha subcomplex, 1, 7.5kda, NDUFA2 - nadh dehydrogenase (ubiquinone) 1 alpha subcomplex, 2, 8kda, N…
GO:0022900	electron transport chain	5.54e-10	1.39e-06	1.95	1072	35	534	34	[COX6A1 - cytochrome c oxidase subunit via polypeptide 1, UQCRB - ubiquinol-cytochrome c reductase binding protein, NDUFA3 - nadh dehydrogenase (ubiquinone) 1 alpha subcomplex, 3, 9kda, NDUFA4 - nadh dehydrogenase (ubiquinone) 1 alpha subcomplex, 4, 9kda, NDUFA1 - nadh dehydrogenase (ubiquinone) 1 alpha subcomplex, 1, 7.5kda, NDUFA2 - nadh dehydrogenase (ubiquinone) 1 alpha subcomplex, 2, 8kda, N…
GO:0000278	mitotic cell cycle	4.94e-09	8.24e-06	1.86	1072	40	534	37	[PSMD14 - proteasome (prosome, macropain) 26s subunit, non-atpase, 14, PSMD12 - proteasome (prosome, macropain) 26s subunit, non-atpase, 12, RFC2 - replication factor c (activator 1) 2, 40kda, ITGB3BP - integrin beta 3 binding protein (beta3-endonexin), SEC13 - sec13 homolog (s. cerevisiae), CDC26 - cell division cycle 26, NUF2 - nuf2, ndc80 kinetochore complex component, CCNH - cyclin h, E2F8 - …
GO:0007049	cell cycle	5.28e-08	6.62e-05	1.7	1072	53	534	45	[PSMD12 - proteasome (prosome, macropain) 26s subunit, non-atpase, 12, PSMD14 - proteasome (prosome, macropain) 26s subunit, non-atpase, 14, RFC2 - replication factor c (activator 1) 2, 40kda, ITGB3BP - integrin beta 3 binding protein (beta3-endonexin), SEC13 - sec13 homolog (s. cerevisiae), CDC26 - cell division cycle 26, NUF2 - nuf2, ndc80 kinetochore complex component, CCNH - cyclin h, MCTS1 -…
GO:0090304	nucleic acid metabolic process	2.52e-07	0.000252	1.32	1072	209	534	137	[NCBP1 - nuclear cap binding protein subunit 1, 80kda, RFC2 - replication factor c (activator 1) 2, 40kda, POLR3F - polymerase (rna) iii (dna directed) polypeptide f, 39 kda, HNRNPM - heterogeneous nuclear ribonucleoprotein m, PRMT6 - protein arginine methyltransferase 6, SSU72 - ssu72 rna polymerase ii ctd phosphatase homolog (s. cerevisiae), NCAPG2 - non-smc condensin ii complex, subunit g2, DP…
GO:0044237	cellular metabolic process	3.56e-07	0.000297	1.15	1072	540	534	310	[COX6A1 - cytochrome c oxidase subunit via polypeptide 1, NCBP1 - nuclear cap binding protein subunit 1, 80kda, RFC2 - replication factor c (activator 1) 2, 40kda, MCCC1 - methylcrotonoyl-coa carboxylase 1 (alpha), MRPL35 - mitochondrial ribosomal protein l35, SACM1L - sac1 suppressor of actin mutations 1-like (yeast), NDUFA3 - nadh dehydrogenase (ubiquinone) 1 alpha subcomplex, 3, 9kda, NDUFA4 -…
GO:0006725	cellular aromatic compound metabolic process	4.4e-07	0.000315	1.27	1072	263	534	166	[NCBP1 - nuclear cap binding protein subunit 1, 80kda, RFC2 - replication factor c (activator 1) 2, 40kda, PAICS - phosphoribosylaminoimidazole carboxylase, phosphoribosylaminoimidazole succinocarboxamide synthetase, POLR3F - polymerase (rna) iii (dna directed) polypeptide f, 39 kda, HNRNPM - heterogeneous nuclear ribonucleoprotein m, PRMT6 - protein arginine methyltransferase 6, SSU72 - ssu72 rn…
GO:0006139	nucleobase-containing compound metabolic process	4.43e-07	0.000277	1.27	1072	252	534	160	[NCBP1 - nuclear cap binding protein subunit 1, 80kda, RFC2 - replication factor c (activator 1) 2, 40kda, PAICS - phosphoribosylaminoimidazole carboxylase, phosphoribosylaminoimidazole succinocarboxamide synthetase, POLR3F - polymerase (rna) iii (dna directed) polypeptide f, 39 kda, HNRNPM - heterogeneous nuclear ribonucleoprotein m, PRMT6 - protein arginine methyltransferase 6, SSU72 - ssu72 rn…
GO:0046483	heterocycle metabolic process	1.02e-06	0.000568	1.26	1072	267	534	167	[NCBP1 - nuclear cap binding protein subunit 1, 80kda, RFC2 - replication factor c (activator 1) 2, 40kda, PAICS - phosphoribosylaminoimidazole carboxylase, phosphoribosylaminoimidazole succinocarboxamide synthetase, MCCC1 - methylcrotonoyl-coa carboxylase 1 (alpha), POLR3F - polymerase (rna) iii (dna directed) polypeptide f, 39 kda, HNRNPM - heterogeneous nuclear ribonucleoprotein m, PRMT6 - pro…
GO:1901360	organic cyclic compound metabolic process	1.14e-06	0.000572	1.24	1072	284	534	176	[NCBP1 - nuclear cap binding protein subunit 1, 80kda, RFC2 - replication factor c (activator 1) 2, 40kda, PAICS - phosphoribosylaminoimidazole carboxylase, phosphoribosylaminoimidazole succinocarboxamide synthetase, MCCC1 - methylcrotonoyl-coa carboxylase 1 (alpha), POLR3F - polymerase (rna) iii (dna directed) polypeptide f, 39 kda, PRMT6 - protein arginine methyltransferase 6, HNRNPM - heteroge…
GO:0044260	cellular macromolecule metabolic process	1.25e-06	0.000569	1.21	1072	354	534	213	[NCBP1 - nuclear cap binding protein subunit 1, 80kda, RFC2 - replication factor c (activator 1) 2, 40kda, MRPL35 - mitochondrial ribosomal protein l35, HNRNPM - heterogeneous nuclear ribonucleoprotein m, SSU72 - ssu72 rna polymerase ii ctd phosphatase homolog (s. cerevisiae), NCAPG2 - non-smc condensin ii complex, subunit g2, DPF1 - d4, zinc and double phd fingers family 1, PMM2 - phosphomannomu…
GO:0022402	cell cycle process	1.87e-06	0.000779	1.47	1072	90	534	66	[LEPREL4 - leprecan-like 4, RFC2 - replication factor c (activator 1) 2, 40kda, ITGB3BP - integrin beta 3 binding protein (beta3-endonexin), CDC26 - cell division cycle 26, NUF2 - nuf2, ndc80 kinetochore complex component, ANLN - anillin, actin binding protein, GSG2 - germ cell associated 2 (haspin), CDC27 - cell division cycle 27, PBK - pdz binding kinase, DYNLL1 - dynein, light chain, lc8-type …
GO:0006974	cellular response to DNA damage stimulus	2.58e-06	0.000994	1.64	1072	49	534	40	[PSMD14 - proteasome (prosome, macropain) 26s subunit, non-atpase, 14, PSMD12 - proteasome (prosome, macropain) 26s subunit, non-atpase, 12, BAX - bcl2-associated x protein, TAF9 - taf9 rna polymerase ii, tata box binding protein (tbp)-associated factor, 32kda, ACTL6A - actin-like 6a, RFC2 - replication factor c (activator 1) 2, 40kda, INIP - ints3 and nabp interacting protein, INO80C - ino80 com…
GO:0034660	ncRNA metabolic process	2.94e-06	0.00105	1.81	1072	30	534	27	[RPS24 - ribosomal protein s24, RPS21 - ribosomal protein s21, RRP9 - ribosomal rna processing 9, small subunit (ssu) processome component, homolog (yeast), SNRPD2 - small nuclear ribonucleoprotein d2 polypeptide 16.5kda, NCBP1 - nuclear cap binding protein subunit 1, 80kda, SNRPD3 - small nuclear ribonucleoprotein d3 polypeptide 18kda, THG1L - trna-histidine guanylyltransferase 1-like (s. cerevi…
GO:0006120	mitochondrial electron transport, NADH to ubiquinone	3.08e-06	0.00103	2.01	1072	18	534	18	[NDUFB8 - nadh dehydrogenase (ubiquinone) 1 beta subcomplex, 8, 19kda, NDUFB6 - nadh dehydrogenase (ubiquinone) 1 beta subcomplex, 6, 17kda, NDUFB7 - nadh dehydrogenase (ubiquinone) 1 beta subcomplex, 7, 18kda, NDUFB4 - nadh dehydrogenase (ubiquinone) 1 beta subcomplex, 4, 15kda, NDUFB5 - nadh dehydrogenase (ubiquinone) 1 beta subcomplex, 5, 16kda, NDUFA3 - nadh dehydrogenase (ubiquinone) 1 alpha…
GO:0044770	cell cycle phase transition	3.86e-06	0.00121	1.85	1072	26	534	24	[PSMD14 - proteasome (prosome, macropain) 26s subunit, non-atpase, 14, PSMD12 - proteasome (prosome, macropain) 26s subunit, non-atpase, 12, PSMB2 - proteasome (prosome, macropain) subunit, beta type, 2, PSMA7 - proteasome (prosome, macropain) subunit, alpha type, 7, SSNA1 - sjogren syndrome nuclear autoantigen 1, EIF4E - eukaryotic translation initiation factor 4e, RCC1 - regulator of chromosome…
GO:0008152	metabolic process	4.52e-06	0.00133	1.12	1072	589	534	330	[COX6A1 - cytochrome c oxidase subunit via polypeptide 1, NCBP1 - nuclear cap binding protein subunit 1, 80kda, RFC2 - replication factor c (activator 1) 2, 40kda, MCCC1 - methylcrotonoyl-coa carboxylase 1 (alpha), MRPL35 - mitochondrial ribosomal protein l35, NDUFA3 - nadh dehydrogenase (ubiquinone) 1 alpha subcomplex, 3, 9kda, SACM1L - sac1 suppressor of actin mutations 1-like (yeast), NDUFA4 -…
GO:0006259	DNA metabolic process	4.93e-06	0.00137	1.57	1072	59	534	46	[PSMD14 - proteasome (prosome, macropain) 26s subunit, non-atpase, 14, ACTL6A - actin-like 6a, RFC2 - replication factor c (activator 1) 2, 40kda, INIP - ints3 and nabp interacting protein, RNASEH2A - ribonuclease h2, subunit a, GIN1 - gypsy retrotransposon integrase 1, INO80C - ino80 complex subunit c, CCNH - cyclin h, TOP3A - topoisomerase (dna) iii alpha, PRMT6 - protein arginine methyltransfe…
GO:0010467	gene expression	6.92e-06	0.00182	1.51	1072	69	534	52	[NCBP1 - nuclear cap binding protein subunit 1, 80kda, POLR3F - polymerase (rna) iii (dna directed) polypeptide f, 39 kda, FUS - fused in sarcoma, MARS - methionyl-trna synthetase, HNRNPM - heterogeneous nuclear ribonucleoprotein m, RPL6 - ribosomal protein l6, NARS - asparaginyl-trna synthetase, GTF2A2 - general transcription factor iia, 2, 12kda, CPSF3 - cleavage and polyadenylation specific fa…
GO:0044772	mitotic cell cycle phase transition	7.32e-06	0.00183	1.85	1072	25	534	23	[PSMD12 - proteasome (prosome, macropain) 26s subunit, non-atpase, 12, PSMD14 - proteasome (prosome, macropain) 26s subunit, non-atpase, 14, PSMB2 - proteasome (prosome, macropain) subunit, beta type, 2, PSMA7 - proteasome (prosome, macropain) subunit, alpha type, 7, EIF4E - eukaryotic translation initiation factor 4e, SSNA1 - sjogren syndrome nuclear autoantigen 1, RCC1 - regulator of chromosome…
GO:0000082	G1/S transition of mitotic cell cycle	8.28e-06	0.00198	1.91	1072	21	534	20	[PSMD14 - proteasome (prosome, macropain) 26s subunit, non-atpase, 14, PSMD12 - proteasome (prosome, macropain) 26s subunit, non-atpase, 12, PSMB2 - proteasome (prosome, macropain) subunit, beta type, 2, PSMA7 - proteasome (prosome, macropain) subunit, alpha type, 7, EIF4E - eukaryotic translation initiation factor 4e, RCC1 - regulator of chromosome condensation 1, PSMA4 - proteasome (prosome, ma…
GO:0033554	cellular response to stress	1.93e-05	0.0044	1.43	1072	87	534	62	[GNGT1 - guanine nucleotide binding protein (g protein), gamma transducing activity polypeptide 1, RFC2 - replication factor c (activator 1) 2, 40kda, PRMT6 - protein arginine methyltransferase 6, PDCD6 - programmed cell death 6, PICK1 - protein interacting with prkca 1, FKBP14 - fk506 binding protein 14, 22 kda, CASP3 - caspase 3, apoptosis-related cysteine peptidase, RPA2 - replication protein …
GO:0006412	translation	2.18e-05	0.00475	1.74	1072	30	534	26	[RPS24 - ribosomal protein s24, MRPS16 - mitochondrial ribosomal protein s16, RPS21 - ribosomal protein s21, MRPL35 - mitochondrial ribosomal protein l35, MRPL52 - mitochondrial ribosomal protein l52, MRPL19 - mitochondrial ribosomal protein l19, MRPL43 - mitochondrial ribosomal protein l43, RPL6 - ribosomal protein l6, MRPS30 - mitochondrial ribosomal protein s30, MRPS15 - mitochondrial ribosoma…
GO:0034641	cellular nitrogen compound metabolic process	2.81e-05	0.00587	1.21	1072	284	534	171	[NCBP1 - nuclear cap binding protein subunit 1, 80kda, RFC2 - replication factor c (activator 1) 2, 40kda, GSTP1 - glutathione s-transferase pi 1, PAICS - phosphoribosylaminoimidazole carboxylase, phosphoribosylaminoimidazole succinocarboxamide synthetase, MCCC1 - methylcrotonoyl-coa carboxylase 1 (alpha), POLR3F - polymerase (rna) iii (dna directed) polypeptide f, 39 kda, GSS - glutathione synth…
GO:0034470	ncRNA processing	3.14e-05	0.00629	1.9	1072	19	534	18	[RPS24 - ribosomal protein s24, LSM6 - lsm6 homolog, u6 small nuclear rna associated (s. cerevisiae), RPS21 - ribosomal protein s21, TRMT11 - trna methyltransferase 11 homolog (s. cerevisiae), RRP9 - ribosomal rna processing 9, small subunit (ssu) processome component, homolog (yeast), TSEN15 - tsen15 trna splicing endonuclease subunit, THG1L - trna-histidine guanylyltransferase 1-like (s. cerevi…
GO:0006396	RNA processing	4.54e-05	0.00874	1.51	1072	57	534	43	[RPS24 - ribosomal protein s24, RPS21 - ribosomal protein s21, NCBP1 - nuclear cap binding protein subunit 1, 80kda, RRP9 - ribosomal rna processing 9, small subunit (ssu) processome component, homolog (yeast), SNRPD2 - small nuclear ribonucleoprotein d2 polypeptide 16.5kda, SNRPD3 - small nuclear ribonucleoprotein d3 polypeptide 18kda, PNPT1 - polyribonucleotide nucleotidyltransferase 1, THG1L -…
GO:0016071	mRNA metabolic process	4.54e-05	0.00841	1.51	1072	57	534	43	[RPS24 - ribosomal protein s24, PSMD14 - proteasome (prosome, macropain) 26s subunit, non-atpase, 14, PSMD12 - proteasome (prosome, macropain) 26s subunit, non-atpase, 12, RPS21 - ribosomal protein s21, SNRPD2 - small nuclear ribonucleoprotein d2 polypeptide 16.5kda, NCBP1 - nuclear cap binding protein subunit 1, 80kda, SNRPD3 - small nuclear ribonucleoprotein d3 polypeptide 18kda, PNPT1 - polyri…
GO:0006091	generation of precursor metabolites and energy	6.24e-05	0.0112	1.54	1072	51	534	39	[COX6A1 - cytochrome c oxidase subunit via polypeptide 1, UQCRB - ubiquinol-cytochrome c reductase binding protein, NDUFA3 - nadh dehydrogenase (ubiquinone) 1 alpha subcomplex, 3, 9kda, NDUFA4 - nadh dehydrogenase (ubiquinone) 1 alpha subcomplex, 4, 9kda, NDUFA1 - nadh dehydrogenase (ubiquinone) 1 alpha subcomplex, 1, 7.5kda, NDUFA2 - nadh dehydrogenase (ubiquinone) 1 alpha subcomplex, 2, 8kda, N…
GO:0043170	macromolecule metabolic process	6.72e-05	0.0116	1.15	1072	404	534	232	[NCBP1 - nuclear cap binding protein subunit 1, 80kda, RFC2 - replication factor c (activator 1) 2, 40kda, MRPL35 - mitochondrial ribosomal protein l35, HNRNPM - heterogeneous nuclear ribonucleoprotein m, SSU72 - ssu72 rna polymerase ii ctd phosphatase homolog (s. cerevisiae), DPF1 - d4, zinc and double phd fingers family 1, PMM2 - phosphomannomutase 2, NCAPG2 - non-smc condensin ii complex, subu…
GO:0006281	DNA repair	0.000121	0.0203	1.64	1072	33	534	27	[PSMD14 - proteasome (prosome, macropain) 26s subunit, non-atpase, 14, ACTL6A - actin-like 6a, INIP - ints3 and nabp interacting protein, RFC2 - replication factor c (activator 1) 2, 40kda, INO80C - ino80 complex subunit c, CCNH - cyclin h, PRMT6 - protein arginine methyltransferase 6, TOP2A - topoisomerase (dna) ii alpha 170kda, GTF2H5 - general transcription factor iih, polypeptide 5, FBXO6 - f…
GO:0022411	cellular component disassembly	0.000122	0.0197	1.71	1072	27	534	23	[RPS24 - ribosomal protein s24, RPS21 - ribosomal protein s21, ICT1 - immature colon carcinoma transcript 1, COL9A3 - collagen, type ix, alpha 3, COL6A5 - collagen, type vi, alpha 5, CDH1 - cadherin 1, type 1, e-cadherin (epithelial), COL5A1 - collagen, type v, alpha 1, COL1A1 - collagen, type i, alpha 1, RPL38 - ribosomal protein l38, COL1A2 - collagen, type i, alpha 2, MMP16 - matrix metallopep…
GO:0071704	organic substance metabolic process	0.000154	0.0241	1.11	1072	540	534	299	[NCBP1 - nuclear cap binding protein subunit 1, 80kda, RFC2 - replication factor c (activator 1) 2, 40kda, MCCC1 - methylcrotonoyl-coa carboxylase 1 (alpha), MRPL35 - mitochondrial ribosomal protein l35, SACM1L - sac1 suppressor of actin mutations 1-like (yeast), SUCLG1 - succinate-coa ligase, alpha subunit, GDPD3 - glycerophosphodiester phosphodiesterase domain containing 3, HNRNPM - heterogeneo…
GO:0000280	nuclear division	0.0002	0.0304	1.75	1072	23	534	20	[HAUS8 - haus augmin-like complex, subunit 8, ITGB3BP - integrin beta 3 binding protein (beta3-endonexin), RCC1 - regulator of chromosome condensation 1, CDC26 - cell division cycle 26, NUF2 - nuf2, ndc80 kinetochore complex component, ANLN - anillin, actin binding protein, NDC80 - ndc80 kinetochore complex component, CCNG2 - cyclin g2, TIMELESS - timeless circadian clock, SKA2 - spindle and kine…
GO:0007067	mitosis	0.0002	0.0295	1.75	1072	23	534	20	[HAUS8 - haus augmin-like complex, subunit 8, ITGB3BP - integrin beta 3 binding protein (beta3-endonexin), RCC1 - regulator of chromosome condensation 1, CDC26 - cell division cycle 26, NUF2 - nuf2, ndc80 kinetochore complex component, ANLN - anillin, actin binding protein, NDC80 - ndc80 kinetochore complex component, CCNG2 - cyclin g2, TIMELESS - timeless circadian clock, SKA2 - spindle and kine…
GO:0016070	RNA metabolic process	0.000214	0.0307	1.25	1072	177	534	110	[NCBP1 - nuclear cap binding protein subunit 1, 80kda, POLR3F - polymerase (rna) iii (dna directed) polypeptide f, 39 kda, PRMT6 - protein arginine methyltransferase 6, HNRNPM - heterogeneous nuclear ribonucleoprotein m, SSU72 - ssu72 rna polymerase ii ctd phosphatase homolog (s. cerevisiae), NOL11 - nucleolar protein 11, DPF1 - d4, zinc and double phd fingers family 1, CIRH1A - cirrhosis, autoso…
GO:0048285	organelle fission	0.000214	0.0298	1.7	1072	26	534	22	[BAX - bcl2-associated x protein, HAUS8 - haus augmin-like complex, subunit 8, ITGB3BP - integrin beta 3 binding protein (beta3-endonexin), RCC1 - regulator of chromosome condensation 1, CDC26 - cell division cycle 26, NUF2 - nuf2, ndc80 kinetochore complex component, ANLN - anillin, actin binding protein, NDC80 - ndc80 kinetochore complex component, TIMELESS - timeless circadian clock, CCNG2 - c…
GO:0055114	oxidation-reduction process	0.000278	0.0376	1.45	1072	58	534	42	[COX6A1 - cytochrome c oxidase subunit via polypeptide 1, UQCRB - ubiquinol-cytochrome c reductase binding protein, NDUFA3 - nadh dehydrogenase (ubiquinone) 1 alpha subcomplex, 3, 9kda, NDUFA4 - nadh dehydrogenase (ubiquinone) 1 alpha subcomplex, 4, 9kda, NDUFA1 - nadh dehydrogenase (ubiquinone) 1 alpha subcomplex, 1, 7.5kda, NDUFA2 - nadh dehydrogenase (ubiquinone) 1 alpha subcomplex, 2, 8kda, N…
GO:0034645	cellular macromolecule biosynthetic process	0.000308	0.0406	1.26	1072	158	534	99	[NCBP1 - nuclear cap binding protein subunit 1, 80kda, RFC2 - replication factor c (activator 1) 2, 40kda, MRPL35 - mitochondrial ribosomal protein l35, POLR3F - polymerase (rna) iii (dna directed) polypeptide f, 39 kda, PRMT6 - protein arginine methyltransferase 6, NOL11 - nucleolar protein 11, DPF1 - d4, zinc and double phd fingers family 1, CIRH1A - cirrhosis, autosomal recessive 1a (cirhin), …
GO:0006364	rRNA processing	0.000445	0.0571	2.01	1072	11	534	11	[RPS24 - ribosomal protein s24, RPS21 - ribosomal protein s21, LSM6 - lsm6 homolog, u6 small nuclear rna associated (s. cerevisiae), NOP10 - nop10 ribonucleoprotein, RRP9 - ribosomal rna processing 9, small subunit (ssu) processome component, homolog (yeast), MPHOSPH10 - m-phase phosphoprotein 10 (u3 small nucleolar ribonucleoprotein), NOLC1 - nucleolar and coiled-body phosphoprotein 1, NOL11 - n…
GO:0016072	rRNA metabolic process	0.000445	0.0557	2.01	1072	11	534	11	[RPS24 - ribosomal protein s24, LSM6 - lsm6 homolog, u6 small nuclear rna associated (s. cerevisiae), RPS21 - ribosomal protein s21, RRP9 - ribosomal rna processing 9, small subunit (ssu) processome component, homolog (yeast), NOP10 - nop10 ribonucleoprotein, MPHOSPH10 - m-phase phosphoprotein 10 (u3 small nucleolar ribonucleoprotein), NOLC1 - nucleolar and coiled-body phosphoprotein 1, NOL11 - n…
GO:0009059	macromolecule biosynthetic process	0.000467	0.0571	1.24	1072	172	534	106	[NCBP1 - nuclear cap binding protein subunit 1, 80kda, RFC2 - replication factor c (activator 1) 2, 40kda, MRPL35 - mitochondrial ribosomal protein l35, POLR3F - polymerase (rna) iii (dna directed) polypeptide f, 39 kda, PRMT6 - protein arginine methyltransferase 6, DPF1 - d4, zinc and double phd fingers family 1, NOL11 - nucleolar protein 11, CIRH1A - cirrhosis, autosomal recessive 1a (cirhin), …
GO:0006807	nitrogen compound metabolic process	0.000471	0.0562	1.16	1072	313	534	181	[NCBP1 - nuclear cap binding protein subunit 1, 80kda, PAICS - phosphoribosylaminoimidazole carboxylase, phosphoribosylaminoimidazole succinocarboxamide synthetase, GSTP1 - glutathione s-transferase pi 1, RFC2 - replication factor c (activator 1) 2, 40kda, MCCC1 - methylcrotonoyl-coa carboxylase 1 (alpha), POLR3F - polymerase (rna) iii (dna directed) polypeptide f, 39 kda, GSS - glutathione synth…
GO:1902589	single-organism organelle organization	0.000629	0.0733	1.35	1072	85	534	57	[LEPREL4 - leprecan-like 4, RFC2 - replication factor c (activator 1) 2, 40kda, ITGB3BP - integrin beta 3 binding protein (beta3-endonexin), CDC26 - cell division cycle 26, NUF2 - nuf2, ndc80 kinetochore complex component, ANLN - anillin, actin binding protein, GSG2 - germ cell associated 2 (haspin), PBK - pdz binding kinase, PRMT6 - protein arginine methyltransferase 6, TIMM10 - translocase of i…
GO:0016032	viral process	0.00076	0.0865	1.42	1072	58	534	41	[BAX - bcl2-associated x protein, RPS24 - ribosomal protein s24, PSMD14 - proteasome (prosome, macropain) 26s subunit, non-atpase, 14, TAF9 - taf9 rna polymerase ii, tata box binding protein (tbp)-associated factor, 32kda, PSMD12 - proteasome (prosome, macropain) 26s subunit, non-atpase, 12, KRT19 - keratin 19, RPS21 - ribosomal protein s21, NCBP1 - nuclear cap binding protein subunit 1, 80kda, R…
GO:0044764	multi-organism cellular process	0.00076	0.0846	1.42	1072	58	534	41	[BAX - bcl2-associated x protein, RPS24 - ribosomal protein s24, PSMD14 - proteasome (prosome, macropain) 26s subunit, non-atpase, 14, TAF9 - taf9 rna polymerase ii, tata box binding protein (tbp)-associated factor, 32kda, PSMD12 - proteasome (prosome, macropain) 26s subunit, non-atpase, 12, KRT19 - keratin 19, RPS21 - ribosomal protein s21, NCBP1 - nuclear cap binding protein subunit 1, 80kda, R…
GO:0044403	symbiosis, encompassing mutualism through parasitism	0.00076	0.0828	1.42	1072	58	534	41	[BAX - bcl2-associated x protein, RPS24 - ribosomal protein s24, PSMD14 - proteasome (prosome, macropain) 26s subunit, non-atpase, 14, TAF9 - taf9 rna polymerase ii, tata box binding protein (tbp)-associated factor, 32kda, PSMD12 - proteasome (prosome, macropain) 26s subunit, non-atpase, 12, KRT19 - keratin 19, RPS21 - ribosomal protein s21, NCBP1 - nuclear cap binding protein subunit 1, 80kda, R…
GO:0006399	tRNA metabolic process	0.000821	0.0875	1.86	1072	14	534	13	[LSM6 - lsm6 homolog, u6 small nuclear rna associated (s. cerevisiae), TRMT11 - trna methyltransferase 11 homolog (s. cerevisiae), TSEN15 - tsen15 trna splicing endonuclease subunit, THG1L - trna-histidine guanylyltransferase 1-like (s. cerevisiae), METTL2A - methyltransferase like 2a, SARS2 - seryl-trna synthetase 2, mitochondrial, MARS - methionyl-trna synthetase, TRMT44 - trna methyltransferas…
GO:0030574	collagen catabolic process	0.000901	0.0941	2.01	1072	10	534	10	[COL1A1 - collagen, type i, alpha 1, COL1A2 - collagen, type i, alpha 2, MMP16 - matrix metallopeptidase 16 (membrane-inserted), COL2A1 - collagen, type ii, alpha 1, COL9A3 - collagen, type ix, alpha 3, COL6A5 - collagen, type vi, alpha 5, COL12A1 - collagen, type xii, alpha 1, COL14A1 - collagen, type xiv, alpha 1, COL11A1 - collagen, type xi, alpha 1, COL5A1 - collagen, type v, alpha 1]
GO:0032963	collagen metabolic process	0.000901	0.0921	2.01	1072	10	534	10	[COL1A1 - collagen, type i, alpha 1, COL1A2 - collagen, type i, alpha 2, MMP16 - matrix metallopeptidase 16 (membrane-inserted), COL9A3 - collagen, type ix, alpha 3, COL2A1 - collagen, type ii, alpha 1, COL6A5 - collagen, type vi, alpha 5, COL14A1 - collagen, type xiv, alpha 1, COL12A1 - collagen, type xii, alpha 1, COL11A1 - collagen, type xi, alpha 1, COL5A1 - collagen, type v, alpha 1]
GO:0044259	multicellular organismal macromolecule metabolic process	0.000901	0.0903	2.01	1072	10	534	10	[COL1A1 - collagen, type i, alpha 1, COL1A2 - collagen, type i, alpha 2, MMP16 - matrix metallopeptidase 16 (membrane-inserted), COL2A1 - collagen, type ii, alpha 1, COL9A3 - collagen, type ix, alpha 3, COL6A5 - collagen, type vi, alpha 5, COL12A1 - collagen, type xii, alpha 1, COL14A1 - collagen, type xiv, alpha 1, COL11A1 - collagen, type xi, alpha 1, COL5A1 - collagen, type v, alpha 1]
