# Supplementary material for: Plasticity for axolotl lens regeneration is associated with age‐related changes in gene expression
Source: Regeneration (Oxf). 2014 Oct 12;1(3):47–57. doi: 10.1002/reg2.25 (PMC4895297; doi:10.1002/reg2.25)
Supplement: Supplementary file 3 — Table S3. Gene Ontology enrichment analysis of old axolotl iris samples. [file REG2-1-47-s003.xlsx]

## Sheet: GO component
GO Term	Description	P-value	FDR q-value	Enrichment	N	B	n	b	Genes
GO:0005886	plasma membrane	4.05e-15	2.74e-12	1.53	1072	171	546	133	[IFITM5 - interferon induced transmembrane protein 5, PVRL3 - poliovirus receptor-related 3, APLP1 - amyloid beta (a4) precursor-like protein 1, CDH2 - cadherin 2, type 1, n-cadherin (neuronal), SLC14A2 - solute carrier family 14 (urea transporter), member 2, ABCA1 - atp-binding cassette, sub-family a (abc1), member 1, FLCN - folliculin, PKP4 - plakophilin 4, LDLR - low density lipoprotein recept…
GO:0044459	plasma membrane part	3.75e-07	0.000127	1.52	1072	80	546	62	[MR1 - major histocompatibility complex, class i-related, CHRNE - cholinergic receptor, nicotinic, epsilon (muscle), HLA-E - major histocompatibility complex, class i, e, ATP1A1 - atpase, na+/k+ transporting, alpha 1 polypeptide, NUMB - numb homolog (drosophila), ATP1A2 - atpase, na+/k+ transporting, alpha 2 polypeptide, CDH2 - cadherin 2, type 1, n-cadherin (neuronal), OLFM1 - olfactomedin 1, SL…
GO:0016021	integral component of membrane	6.08e-07	0.000137	1.27	1072	246	546	159	[IFITM5 - interferon induced transmembrane protein 5, BNIP3 - bcl2/adenovirus e1b 19kda interacting protein 3, UGT2A1 - udp glucuronosyltransferase 2 family, polypeptide a1, complex locus, ELOVL2 - elovl fatty acid elongase 2, ERAP1 - endoplasmic reticulum aminopeptidase 1, AADAC - arylacetamide deacetylase, PVRL3 - poliovirus receptor-related 3, PSAP - prosaposin, APLP1 - amyloid beta (a4) precu…
GO:0042995	cell projection	3.04e-05	0.00516	1.53	1072	54	546	42	[MYO15A - myosin xva, CNTNAP2 - contactin associated protein-like 2, BNIP3 - bcl2/adenovirus e1b 19kda interacting protein 3, FGF13 - fibroblast growth factor 13, NEK3 - nima-related kinase 3, SCN2A - sodium channel, voltage-gated, type ii, alpha subunit, RHOU - ras homolog family member u, ATP1A2 - atpase, na+/k+ transporting, alpha 2 polypeptide, CDH2 - cadherin 2, type 1, n-cadherin (neuronal)…
GO:0044425	membrane part	3.41e-05	0.00462	1.18	1072	342	546	205	[IFITM5 - interferon induced transmembrane protein 5, ELOVL2 - elovl fatty acid elongase 2, UGT2A1 - udp glucuronosyltransferase 2 family, polypeptide a1, complex locus, BNIP3 - bcl2/adenovirus e1b 19kda interacting protein 3, AADAC - arylacetamide deacetylase, SLC14A2 - solute carrier family 14 (urea transporter), member 2, ABCA1 - atp-binding cassette, sub-family a (abc1), member 1, OS9 - osteo…
GO:0016020	membrane	0.000117	0.0133	1.16	1072	352	546	208	[IFITM5 - interferon induced transmembrane protein 5, ELOVL2 - elovl fatty acid elongase 2, BNIP3 - bcl2/adenovirus e1b 19kda interacting protein 3, DNAJA1 - dnaj (hsp40) homolog, subfamily a, member 1, SVEP1 - sushi, von willebrand factor type a, egf and pentraxin domain containing 1, AADAC - arylacetamide deacetylase, SLC14A2 - solute carrier family 14 (urea transporter), member 2, ABCA1 - atp-…
GO:0043005	neuron projection	0.000119	0.0115	1.62	1072	34	546	28	[CNTNAP2 - contactin associated protein-like 2, BNIP3 - bcl2/adenovirus e1b 19kda interacting protein 3, NEK3 - nima-related kinase 3, FGF13 - fibroblast growth factor 13, SCN2A - sodium channel, voltage-gated, type ii, alpha subunit, ATP1A2 - atpase, na+/k+ transporting, alpha 2 polypeptide, CCNG1 - cyclin g1, TNFRSF21 - tumor necrosis factor receptor superfamily, member 21, FEZ1 - fasciculation…
GO:0030054	cell junction	0.000263	0.0223	1.53	1072	41	546	32	[CHRNE - cholinergic receptor, nicotinic, epsilon (muscle), FGF13 - fibroblast growth factor 13, CXCR4 - chemokine (c-x-c motif) receptor 4, SCN2A - sodium channel, voltage-gated, type ii, alpha subunit, RHOU - ras homolog family member u, RFWD2 - ring finger and wd repeat domain 2, e3 ubiquitin protein ligase, KCTD8 - potassium channel tetramerization domain containing 8, PVRL3 - poliovirus rece…
GO:0005887	integral component of plasma membrane	0.000503	0.0379	1.48	1072	45	546	34	[CHRNE - cholinergic receptor, nicotinic, epsilon (muscle), SCN2A - sodium channel, voltage-gated, type ii, alpha subunit, LRMP - lymphoid-restricted membrane protein, NUMB - numb homolog (drosophila), ABCA1 - atp-binding cassette, sub-family a (abc1), member 1, KTN1 - kinectin 1 (kinesin receptor), SLC6A13 - solute carrier family 6 (neurotransmitter transporter), member 13, CD69 - cd69 molecule,…
GO:0009986	cell surface	0.000553	0.0375	1.65	1072	25	546	21	[CNTNAP2 - contactin associated protein-like 2, CTSG - cathepsin g, CXCR4 - chemokine (c-x-c motif) receptor 4, TGFB1 - transforming growth factor, beta 1, CD53 - cd53 molecule, KISS1R - kiss1 receptor, SLIT2 - slit homolog 2 (drosophila), SLC1A3 - solute carrier family 1 (glial high affinity glutamate transporter), member 3, APOA4 - apolipoprotein a-iv, HSP90AA1 - heat shock protein 90kda alpha …
GO:0005774	vacuolar membrane	0.000579	0.0357	1.83	1072	15	546	14	[IFITM3 - interferon induced transmembrane protein 3, RNF13 - ring finger protein 13, MARCH2 - membrane-associated ring finger (c3hc4) 2, e3 ubiquitin protein ligase, MAP1LC3C - microtubule-associated protein 1 light chain 3 gamma, ATG16L1 - autophagy related 16-like 1 (s. cerevisiae), TMEM106B - transmembrane protein 106b, PSAP - prosaposin, NAPG - n-ethylmaleimide-sensitive factor attachment pr…
GO:0005576	extracellular region	0.000769	0.0434	1.27	1072	122	546	79	[MR1 - major histocompatibility complex, class i-related, A2M - alpha-2-macroglobulin, GFOD1 - glucose-fructose oxidoreductase domain containing 1, ERAP1 - endoplasmic reticulum aminopeptidase 1, TIMP1 - timp metallopeptidase inhibitor 1, APCS - amyloid p component, serum, F13B - coagulation factor xiii, b polypeptide, SVEP1 - sushi, von willebrand factor type a, egf and pentraxin domain containi…
GO:0005615	extracellular space	0.000867	0.0452	1.34	1072	79	546	54	[A2M - alpha-2-macroglobulin, APCS - amyloid p component, serum, MIA - melanoma inhibitory activity, PSAP - prosaposin, SRGN - serglycin, OLFM1 - olfactomedin 1, APOA4 - apolipoprotein a-iv, CTGF - connective tissue growth factor, CPA1 - carboxypeptidase a1 (pancreatic), CD59 - cd59 molecule, complement regulatory protein, SEPP1 - selenoprotein p, plasma, 1, CHIT1 - chitinase 1 (chitotriosidase),…

## Sheet: GO function
GO Term	Description	P-value	FDR q-value	Enrichment	N	B	n	b	Genes
GO:0004872	receptor activity	4.53e-07	0.000605	1.72	1072	41	546	36	[MR1 - major histocompatibility complex, class i-related, CHRNE - cholinergic receptor, nicotinic, epsilon (muscle), CXCR4 - chemokine (c-x-c motif) receptor 4, LRRN2 - leucine rich repeat neuronal 2, CRY1 - cryptochrome 1 (photolyase-like), ABCA1 - atp-binding cassette, sub-family a (abc1), member 1, CD69 - cd69 molecule, SEMA4A - sema domain, immunoglobulin domain (ig), transmembrane domain (tm…
GO:0004871	signal transducer activity	1.51e-05	0.0101	1.61	1072	44	546	36	[MR1 - major histocompatibility complex, class i-related, CHRNE - cholinergic receptor, nicotinic, epsilon (muscle), CXCR4 - chemokine (c-x-c motif) receptor 4, CRY1 - cryptochrome 1 (photolyase-like), STAT2 - signal transducer and activator of transcription 2, 113kda, ABCA1 - atp-binding cassette, sub-family a (abc1), member 1, CD69 - cd69 molecule, GPR98 - g protein-coupled receptor 98, CD74 - …
GO:0060089	molecular transducer activity	1.51e-05	0.00673	1.61	1072	44	546	36	[MR1 - major histocompatibility complex, class i-related, CHRNE - cholinergic receptor, nicotinic, epsilon (muscle), CXCR4 - chemokine (c-x-c motif) receptor 4, STAT2 - signal transducer and activator of transcription 2, 113kda, CRY1 - cryptochrome 1 (photolyase-like), ABCA1 - atp-binding cassette, sub-family a (abc1), member 1, CD69 - cd69 molecule, CD74 - cd74 molecule, major histocompatibility…
GO:0038023	signaling receptor activity	6.33e-05	0.0211	1.69	1072	29	546	25	[MR1 - major histocompatibility complex, class i-related, CHRNE - cholinergic receptor, nicotinic, epsilon (muscle), CXCR4 - chemokine (c-x-c motif) receptor 4, CRY1 - cryptochrome 1 (photolyase-like), ABCA1 - atp-binding cassette, sub-family a (abc1), member 1, CD69 - cd69 molecule, GPR98 - g protein-coupled receptor 98, CD74 - cd74 molecule, major histocompatibility complex, class ii invariant …
GO:0046873	metal ion transmembrane transporter activity	0.000134	0.0359	1.78	1072	21	546	19	[ASIC2 - acid-sensing (proton-gated) ion channel 2, KCNJ13 - potassium inwardly-rectifying channel, subfamily j, member 13, SLC4A5 - solute carrier family 4 (sodium bicarbonate cotransporter), member 5, SCN2A - sodium channel, voltage-gated, type ii, alpha subunit, ATP1A1 - atpase, na+/k+ transporting, alpha 1 polypeptide, ATP1A2 - atpase, na+/k+ transporting, alpha 2 polypeptide, SLC1A3 - solute…
GO:0015081	sodium ion transmembrane transporter activity	0.000145	0.0322	1.96	1072	13	546	13	[ASIC2 - acid-sensing (proton-gated) ion channel 2, SLC4A5 - solute carrier family 4 (sodium bicarbonate cotransporter), member 5, SCN2A - sodium channel, voltage-gated, type ii, alpha subunit, ATP1A1 - atpase, na+/k+ transporting, alpha 1 polypeptide, ATP1A2 - atpase, na+/k+ transporting, alpha 2 polypeptide, SLC1A3 - solute carrier family 1 (glial high affinity glutamate transporter), member 3,…
GO:0046914	transition metal ion binding	0.000283	0.0541	1.34	1072	92	546	63	[PCGF5 - polycomb group ring finger 5, ERAP1 - endoplasmic reticulum aminopeptidase 1, KDM4C - lysine (k)-specific demethylase 4c, TRIM35 - tripartite motif containing 35, OGFOD2 - 2-oxoglutarate and iron-dependent oxygenase domain containing 2, NUDT16 - nudix (nucleoside diphosphate linked moiety x)-type motif 16, RFWD2 - ring finger and wd repeat domain 2, e3 ubiquitin protein ligase, ABLIM1 - …
GO:0005261	cation channel activity	0.000287	0.048	1.96	1072	12	546	12	[KCNS3 - potassium voltage-gated channel, delayed-rectifier, subfamily s, member 3, ASIC2 - acid-sensing (proton-gated) ion channel 2, KCNJ13 - potassium inwardly-rectifying channel, subfamily j, member 13, CHRNE - cholinergic receptor, nicotinic, epsilon (muscle), SLC24A2 - solute carrier family 24 (sodium/potassium/calcium exchanger), member 2, SCN2A - sodium channel, voltage-gated, type ii, al…
GO:0005102	receptor binding	0.00052	0.0773	1.42	1072	58	546	42	[KDM4C - lysine (k)-specific demethylase 4c, ERAP1 - endoplasmic reticulum aminopeptidase 1, DNAJA1 - dnaj (hsp40) homolog, subfamily a, member 1, DDX5 - dead (asp-glu-ala-asp) box helicase 5, FGF13 - fibroblast growth factor 13, OASL - 2'-5'-oligoadenylate synthetase-like, MIA - melanoma inhibitory activity, HLA-E - major histocompatibility complex, class i, e, JUND - jun d proto-oncogene, APLP1…
GO:0004888	transmembrane signaling receptor activity	0.000553	0.0739	1.65	1072	25	546	21	[MR1 - major histocompatibility complex, class i-related, CHRNE - cholinergic receptor, nicotinic, epsilon (muscle), CTSH - cathepsin h, P2RY4 - pyrimidinergic receptor p2y, g-protein coupled, 4, CXCR4 - chemokine (c-x-c motif) receptor 4, INSR - insulin receptor, EDAR - ectodysplasin a receptor, GPR173 - g protein-coupled receptor 173, KISS1R - kiss1 receptor, DNER - delta/notch-like egf repeat …
GO:0022838	substrate-specific channel activity	0.000579	0.0704	1.83	1072	15	546	14	[ASIC2 - acid-sensing (proton-gated) ion channel 2, KCNJ13 - potassium inwardly-rectifying channel, subfamily j, member 13, CHRNE - cholinergic receptor, nicotinic, epsilon (muscle), SCN2A - sodium channel, voltage-gated, type ii, alpha subunit, KCNS3 - potassium voltage-gated channel, delayed-rectifier, subfamily s, member 3, SLC24A2 - solute carrier family 24 (sodium/potassium/calcium exchanger…
GO:0005216	ion channel activity	0.000579	0.0645	1.83	1072	15	546	14	[ASIC2 - acid-sensing (proton-gated) ion channel 2, KCNJ13 - potassium inwardly-rectifying channel, subfamily j, member 13, CHRNE - cholinergic receptor, nicotinic, epsilon (muscle), SCN2A - sodium channel, voltage-gated, type ii, alpha subunit, KCNS3 - potassium voltage-gated channel, delayed-rectifier, subfamily s, member 3, SLC24A2 - solute carrier family 24 (sodium/potassium/calcium exchanger…
GO:0043565	sequence-specific DNA binding	0.000897	0.0922	1.68	1072	21	546	18	[MSH3 - muts homolog 3 (e. coli), MAF1 - maf1 homolog (s. cerevisiae), HSF2 - heat shock transcription factor 2, JUN - jun proto-oncogene, JUND - jun d proto-oncogene, LHX2 - lim homeobox 2, PER1 - period circadian clock 1, NR3C1 - nuclear receptor subfamily 3, group c, member 1 (glucocorticoid receptor), MECP2 - methyl cpg binding protein 2 (rett syndrome), ATF5 - activating transcription factor…

## Sheet: GO process
GO Term	Description	P-value	FDR q-value	Enrichment	N	B	n	b	Genes
GO:0051239	regulation of multicellular organismal process	1.11e-07	0.000555	1.45	1072	112	546	83	[IFITM5 - interferon induced transmembrane protein 5, HES5 - hairy and enhancer of split 5 (drosophila), ERAP1 - endoplasmic reticulum aminopeptidase 1, TIMP1 - timp metallopeptidase inhibitor 1, DDX5 - dead (asp-glu-ala-asp) box helicase 5, GSTP1 - glutathione s-transferase pi 1, ATP1A1 - atpase, na+/k+ transporting, alpha 1 polypeptide, NUMB - numb homolog (drosophila), SRGN - serglycin, ATP1A2…
GO:0050793	regulation of developmental process	2.56e-07	0.000641	1.48	1072	97	546	73	[IFITM5 - interferon induced transmembrane protein 5, HES5 - hairy and enhancer of split 5 (drosophila), ERAP1 - endoplasmic reticulum aminopeptidase 1, BNIP3 - bcl2/adenovirus e1b 19kda interacting protein 3, TIMP1 - timp metallopeptidase inhibitor 1, DDX5 - dead (asp-glu-ala-asp) box helicase 5, CDH2 - cadherin 2, type 1, n-cadherin (neuronal), NUMB - numb homolog (drosophila), SRGN - serglycin…
GO:0007166	cell surface receptor signaling pathway	5.26e-07	0.000878	1.46	1072	98	546	73	[HES5 - hairy and enhancer of split 5 (drosophila), RGMB - rgm domain family, member b, USP18 - ubiquitin specific peptidase 18, OASL - 2'-5'-oligoadenylate synthetase-like, HLA-E - major histocompatibility complex, class i, e, APLP1 - amyloid beta (a4) precursor-like protein 1, NUMB - numb homolog (drosophila), ABCA1 - atp-binding cassette, sub-family a (abc1), member 1, CTGF - connective tissue…
GO:0045595	regulation of cell differentiation	6.61e-07	0.000828	1.6	1072	59	546	48	[HES5 - hairy and enhancer of split 5 (drosophila), DDX5 - dead (asp-glu-ala-asp) box helicase 5, FGF13 - fibroblast growth factor 13, CXCR4 - chemokine (c-x-c motif) receptor 4, RNF10 - ring finger protein 10, JUN - jun proto-oncogene, JUND - jun d proto-oncogene, SLIT2 - slit homolog 2 (drosophila), CDH2 - cadherin 2, type 1, n-cadherin (neuronal), NUMB - numb homolog (drosophila), PPAPDC3 - ph…
GO:0030154	cell differentiation	9.1e-07	0.000912	1.55	1072	67	546	53	[HES5 - hairy and enhancer of split 5 (drosophila), A2M - alpha-2-macroglobulin, ERAP1 - endoplasmic reticulum aminopeptidase 1, BNIP3 - bcl2/adenovirus e1b 19kda interacting protein 3, PSAP - prosaposin, CDH2 - cadherin 2, type 1, n-cadherin (neuronal), NUMB - numb homolog (drosophila), CTGF - connective tissue growth factor, SEMA4A - sema domain, immunoglobulin domain (ig), transmembrane domain…
GO:0010647	positive regulation of cell communication	1.05e-06	0.000873	1.66	1072	46	546	39	[HES5 - hairy and enhancer of split 5 (drosophila), GLUL - glutamate-ammonia ligase, RBPMS - rna binding protein with multiple splicing, RNF31 - ring finger protein 31, DDX5 - dead (asp-glu-ala-asp) box helicase 5, CXCR4 - chemokine (c-x-c motif) receptor 4, CDH2 - cadherin 2, type 1, n-cadherin (neuronal), SEPT4 - septin 4, FLCN - folliculin, CTGF - connective tissue growth factor, MECP2 - methy…
GO:0023056	positive regulation of signaling	1.05e-06	0.000749	1.66	1072	46	546	39	[HES5 - hairy and enhancer of split 5 (drosophila), GLUL - glutamate-ammonia ligase, RBPMS - rna binding protein with multiple splicing, RNF31 - ring finger protein 31, DDX5 - dead (asp-glu-ala-asp) box helicase 5, CXCR4 - chemokine (c-x-c motif) receptor 4, CDH2 - cadherin 2, type 1, n-cadherin (neuronal), SEPT4 - septin 4, FLCN - folliculin, CTGF - connective tissue growth factor, MECP2 - methy…
GO:0007165	signal transduction	1.44e-06	0.000903	1.3	1072	193	546	128	[A2M - alpha-2-macroglobulin, BNIP3 - bcl2/adenovirus e1b 19kda interacting protein 3, DNAJA1 - dnaj (hsp40) homolog, subfamily a, member 1, DDX5 - dead (asp-glu-ala-asp) box helicase 5, USP18 - ubiquitin specific peptidase 18, APLP1 - amyloid beta (a4) precursor-like protein 1, ABCA1 - atp-binding cassette, sub-family a (abc1), member 1, FLCN - folliculin, APOA4 - apolipoprotein a-iv, LDLR - low…
GO:1902531	regulation of intracellular signal transduction	1.91e-06	0.00106	1.62	1072	51	546	42	[A2M - alpha-2-macroglobulin, HES5 - hairy and enhancer of split 5 (drosophila), RNF31 - ring finger protein 31, GSTP1 - glutathione s-transferase pi 1, DDX5 - dead (asp-glu-ala-asp) box helicase 5, CXCR4 - chemokine (c-x-c motif) receptor 4, RHOU - ras homolog family member u, PSAP - prosaposin, SLIT2 - slit homolog 2 (drosophila), CDH2 - cadherin 2, type 1, n-cadherin (neuronal), ABCA1 - atp-bi…
GO:2000026	regulation of multicellular organismal development	2.37e-06	0.00119	1.5	1072	76	546	58	[IFITM5 - interferon induced transmembrane protein 5, HES5 - hairy and enhancer of split 5 (drosophila), ERAP1 - endoplasmic reticulum aminopeptidase 1, TIMP1 - timp metallopeptidase inhibitor 1, DDX5 - dead (asp-glu-ala-asp) box helicase 5, SRGN - serglycin, NUMB - numb homolog (drosophila), FLCN - folliculin, SEMA4A - sema domain, immunoglobulin domain (ig), transmembrane domain (tm) and short …
GO:1902533	positive regulation of intracellular signal transduction	2.8e-06	0.00128	1.77	1072	31	546	28	[HES5 - hairy and enhancer of split 5 (drosophila), RNF31 - ring finger protein 31, DDX5 - dead (asp-glu-ala-asp) box helicase 5, CXCR4 - chemokine (c-x-c motif) receptor 4, CDH2 - cadherin 2, type 1, n-cadherin (neuronal), SEPT4 - septin 4, FLCN - folliculin, CTGF - connective tissue growth factor, ANKRD6 - ankyrin repeat domain 6, CD74 - cd74 molecule, major histocompatibility complex, class ii…
GO:0065007	biological regulation	4.71e-06	0.00197	1.14	1072	517	546	300	[PCGF5 - polycomb group ring finger 5, A2M - alpha-2-macroglobulin, IFITM5 - interferon induced transmembrane protein 5, DNAJB2 - dnaj (hsp40) homolog, subfamily b, member 2, BNIP3 - bcl2/adenovirus e1b 19kda interacting protein 3, DNAJA1 - dnaj (hsp40) homolog, subfamily a, member 1, HSF2 - heat shock transcription factor 2, ZNF414 - zinc finger protein 414, AADAC - arylacetamide deacetylase, AB…
GO:0048869	cellular developmental process	5.85e-06	0.00225	1.4	1072	105	546	75	[A2M - alpha-2-macroglobulin, HES5 - hairy and enhancer of split 5 (drosophila), ERAP1 - endoplasmic reticulum aminopeptidase 1, BNIP3 - bcl2/adenovirus e1b 19kda interacting protein 3, TIMP1 - timp metallopeptidase inhibitor 1, PSAP - prosaposin, CDH2 - cadherin 2, type 1, n-cadherin (neuronal), NUMB - numb homolog (drosophila), SEPT4 - septin 4, CTGF - connective tissue growth factor, SEMA4A - …
GO:0006955	immune response	8.52e-06	0.00305	1.58	1072	51	546	41	[MR1 - major histocompatibility complex, class i-related, IGHM - immunoglobulin heavy constant mu, IGJ - immunoglobulin j polypeptide, linker protein for immunoglobulin alpha and mu polypeptides, HLA-E - major histocompatibility complex, class i, e, PRF1 - perforin 1 (pore forming protein), JUN - jun proto-oncogene, PROS1 - protein s (alpha), B2M - beta-2-microglobulin, APOA4 - apolipoprotein a-i…
GO:0009967	positive regulation of signal transduction	8.54e-06	0.00285	1.66	1072	39	546	33	[HES5 - hairy and enhancer of split 5 (drosophila), RNF31 - ring finger protein 31, RBPMS - rna binding protein with multiple splicing, DDX5 - dead (asp-glu-ala-asp) box helicase 5, CXCR4 - chemokine (c-x-c motif) receptor 4, CDH2 - cadherin 2, type 1, n-cadherin (neuronal), SEPT4 - septin 4, FLCN - folliculin, CTGF - connective tissue growth factor, ANKRD6 - ankyrin repeat domain 6, CD74 - cd74 …
GO:0050896	response to stimulus	1.09e-05	0.00341	1.18	1072	357	546	215	[IFITM5 - interferon induced transmembrane protein 5, A2M - alpha-2-macroglobulin, DNAJB2 - dnaj (hsp40) homolog, subfamily b, member 2, UGT2A1 - udp glucuronosyltransferase 2 family, polypeptide a1, complex locus, BNIP3 - bcl2/adenovirus e1b 19kda interacting protein 3, DNAJA1 - dnaj (hsp40) homolog, subfamily a, member 1, HSF2 - heat shock transcription factor 2, ABCA1 - atp-binding cassette, s…
GO:0043408	regulation of MAPK cascade	1.28e-05	0.00376	1.87	1072	21	546	20	[CCL19 - chemokine (c-c motif) ligand 19, SORBS3 - sorbin and sh3 domain containing 3, GSTP1 - glutathione s-transferase pi 1, TGFB2 - transforming growth factor, beta 2, CXCR4 - chemokine (c-x-c motif) receptor 4, INSR - insulin receptor, TGFB1 - transforming growth factor, beta 1, C1QTNF1 - c1q and tumor necrosis factor related protein 1, PSAP - prosaposin, KISS1R - kiss1 receptor, CDH2 - cadhe…
GO:0048584	positive regulation of response to stimulus	1.36e-05	0.00378	1.5	1072	64	546	49	[MR1 - major histocompatibility complex, class i-related, HES5 - hairy and enhancer of split 5 (drosophila), DDX5 - dead (asp-glu-ala-asp) box helicase 5, HLA-E - major histocompatibility complex, class i, e, NUDT16 - nudix (nucleoside diphosphate linked moiety x)-type motif 16, CDH2 - cadherin 2, type 1, n-cadherin (neuronal), FLCN - folliculin, SEPT4 - septin 4, CTGF - connective tissue growth …
GO:0044767	single-organism developmental process	1.38e-05	0.00364	1.27	1072	193	546	125	[A2M - alpha-2-macroglobulin, BNIP3 - bcl2/adenovirus e1b 19kda interacting protein 3, ERAP1 - endoplasmic reticulum aminopeptidase 1, DDX5 - dead (asp-glu-ala-asp) box helicase 5, B9D2 - b9 protein domain 2, ABLIM1 - actin binding lim protein 1, PSAP - prosaposin, PVRL3 - poliovirus receptor-related 3, APLP1 - amyloid beta (a4) precursor-like protein 1, CDH2 - cadherin 2, type 1, n-cadherin (neu…
GO:0051094	positive regulation of developmental process	2.41e-05	0.00603	1.58	1072	46	546	37	[BNIP3 - bcl2/adenovirus e1b 19kda interacting protein 3, ERAP1 - endoplasmic reticulum aminopeptidase 1, CXCR4 - chemokine (c-x-c motif) receptor 4, JUN - jun proto-oncogene, JUND - jun d proto-oncogene, CDH2 - cadherin 2, type 1, n-cadherin (neuronal), NUMB - numb homolog (drosophila), SLIT2 - slit homolog 2 (drosophila), VWC2 - von willebrand factor c domain containing 2, MECP2 - methyl cpg bi…
GO:0023051	regulation of signaling	2.56e-05	0.00612	1.36	1072	111	546	77	[A2M - alpha-2-macroglobulin, HES5 - hairy and enhancer of split 5 (drosophila), BNIP3 - bcl2/adenovirus e1b 19kda interacting protein 3, DDX5 - dead (asp-glu-ala-asp) box helicase 5, GSTP1 - glutathione s-transferase pi 1, USP18 - ubiquitin specific peptidase 18, PSAP - prosaposin, ADAMTSL2 - adamts-like 2, CDH2 - cadherin 2, type 1, n-cadherin (neuronal), NUMB - numb homolog (drosophila), ADRBK…
GO:0002682	regulation of immune system process	3.04e-05	0.00693	1.53	1072	54	546	42	[MR1 - major histocompatibility complex, class i-related, A2M - alpha-2-macroglobulin, HES5 - hairy and enhancer of split 5 (drosophila), ERAP1 - endoplasmic reticulum aminopeptidase 1, RNF31 - ring finger protein 31, USP18 - ubiquitin specific peptidase 18, HLA-E - major histocompatibility complex, class i, e, STAT2 - signal transducer and activator of transcription 2, 113kda, JUN - jun proto-on…
GO:0009966	regulation of signal transduction	3.99e-05	0.00869	1.4	1072	90	546	64	[HES5 - hairy and enhancer of split 5 (drosophila), A2M - alpha-2-macroglobulin, BNIP3 - bcl2/adenovirus e1b 19kda interacting protein 3, DDX5 - dead (asp-glu-ala-asp) box helicase 5, GSTP1 - glutathione s-transferase pi 1, USP18 - ubiquitin specific peptidase 18, ADAMTSL2 - adamts-like 2, PSAP - prosaposin, CDH2 - cadherin 2, type 1, n-cadherin (neuronal), NUMB - numb homolog (drosophila), ADRBK…
GO:0048583	regulation of response to stimulus	4.06e-05	0.00847	1.32	1072	129	546	87	[MR1 - major histocompatibility complex, class i-related, HES5 - hairy and enhancer of split 5 (drosophila), A2M - alpha-2-macroglobulin, BNIP3 - bcl2/adenovirus e1b 19kda interacting protein 3, ERAP1 - endoplasmic reticulum aminopeptidase 1, DDX5 - dead (asp-glu-ala-asp) box helicase 5, GSTP1 - glutathione s-transferase pi 1, USP18 - ubiquitin specific peptidase 18, HLA-E - major histocompatibil…
GO:0010646	regulation of cell communication	6.09e-05	0.0122	1.34	1072	111	546	76	[A2M - alpha-2-macroglobulin, HES5 - hairy and enhancer of split 5 (drosophila), BNIP3 - bcl2/adenovirus e1b 19kda interacting protein 3, DDX5 - dead (asp-glu-ala-asp) box helicase 5, GSTP1 - glutathione s-transferase pi 1, USP18 - ubiquitin specific peptidase 18, PSAP - prosaposin, ADAMTSL2 - adamts-like 2, CDH2 - cadherin 2, type 1, n-cadherin (neuronal), NUMB - numb homolog (drosophila), ADRBK…
GO:0051093	negative regulation of developmental process	7.11e-05	0.0137	1.63	1072	35	546	29	[HES5 - hairy and enhancer of split 5 (drosophila), BNIP3 - bcl2/adenovirus e1b 19kda interacting protein 3, FGF13 - fibroblast growth factor 13, RNF10 - ring finger protein 10, SRGN - serglycin, PPAPDC3 - phosphatidic acid phosphatase type 2 domain containing 3, ABCA1 - atp-binding cassette, sub-family a (abc1), member 1, ATF5 - activating transcription factor 5, SEMA4A - sema domain, immunoglob…
GO:0050789	regulation of biological process	8.22e-05	0.0152	1.13	1072	473	546	272	[A2M - alpha-2-macroglobulin, PCGF5 - polycomb group ring finger 5, IFITM5 - interferon induced transmembrane protein 5, DNAJB2 - dnaj (hsp40) homolog, subfamily b, member 2, BNIP3 - bcl2/adenovirus e1b 19kda interacting protein 3, DNAJA1 - dnaj (hsp40) homolog, subfamily a, member 1, HSF2 - heat shock transcription factor 2, ZNF414 - zinc finger protein 414, AADAC - arylacetamide deacetylase, AB…
GO:0032940	secretion by cell	0.00011	0.0196	1.68	1072	28	546	24	[A2M - alpha-2-macroglobulin, CCL19 - chemokine (c-c motif) ligand 19, TIMP1 - timp metallopeptidase inhibitor 1, TGFB2 - transforming growth factor, beta 2, TGFB1 - transforming growth factor, beta 1, CBLN1 - cerebellin 1 precursor, TF - transferrin, PSAP - prosaposin, CXCL10 - chemokine (c-x-c motif) ligand 10, SRGN - serglycin, PROS1 - protein s (alpha), ABCA1 - atp-binding cassette, sub-famil…
GO:0006952	defense response	0.00012	0.0208	1.46	1072	59	546	44	[MR1 - major histocompatibility complex, class i-related, BNIP3 - bcl2/adenovirus e1b 19kda interacting protein 3, APCS - amyloid p component, serum, CXCR4 - chemokine (c-x-c motif) receptor 4, OASL - 2'-5'-oligoadenylate synthetase-like, HLA-E - major histocompatibility complex, class i, e, JUN - jun proto-oncogene, PRF1 - perforin 1 (pore forming protein), STAT2 - signal transducer and activato…
GO:0045596	negative regulation of cell differentiation	0.000134	0.0224	1.78	1072	21	546	19	[HES5 - hairy and enhancer of split 5 (drosophila), SKIL - ski-like oncogene, FGF13 - fibroblast growth factor 13, TMEM176B - transmembrane protein 176b, TGFB1 - transforming growth factor, beta 1, RNF10 - ring finger protein 10, TRIM11 - tripartite motif containing 11, PPAPDC3 - phosphatidic acid phosphatase type 2 domain containing 3, ABCA1 - atp-binding cassette, sub-family a (abc1), member 1,…
GO:0051716	cellular response to stimulus	0.000161	0.026	1.19	1072	258	546	157	[A2M - alpha-2-macroglobulin, BNIP3 - bcl2/adenovirus e1b 19kda interacting protein 3, DNAJA1 - dnaj (hsp40) homolog, subfamily a, member 1, GSTP1 - glutathione s-transferase pi 1, DDX5 - dead (asp-glu-ala-asp) box helicase 5, USP18 - ubiquitin specific peptidase 18, PSAP - prosaposin, APLP1 - amyloid beta (a4) precursor-like protein 1, ABCA1 - atp-binding cassette, sub-family a (abc1), member 1,…
GO:0046903	secretion	0.000198	0.031	1.61	1072	33	546	27	[A2M - alpha-2-macroglobulin, TIMP1 - timp metallopeptidase inhibitor 1, TF - transferrin, PSAP - prosaposin, SRGN - serglycin, PROS1 - protein s (alpha), ALDOA - aldolase a, fructose-bisphosphate, ABCA1 - atp-binding cassette, sub-family a (abc1), member 1, SLC6A13 - solute carrier family 6 (neurotransmitter transporter), member 13, MECP2 - methyl cpg binding protein 2 (rett syndrome), CTGF - co…
GO:0051960	regulation of nervous system development	0.000198	0.0301	1.64	1072	30	546	25	[HES5 - hairy and enhancer of split 5 (drosophila), FGF13 - fibroblast growth factor 13, CXCR4 - chemokine (c-x-c motif) receptor 4, RNF10 - ring finger protein 10, NUMB - numb homolog (drosophila), SLIT2 - slit homolog 2 (drosophila), VWC2 - von willebrand factor c domain containing 2, ATF5 - activating transcription factor 5, MECP2 - methyl cpg binding protein 2 (rett syndrome), FEZ1 - fascicul…
GO:0032502	developmental process	0.000231	0.034	1.21	1072	228	546	140	[A2M - alpha-2-macroglobulin, IFITM5 - interferon induced transmembrane protein 5, BNIP3 - bcl2/adenovirus e1b 19kda interacting protein 3, ERAP1 - endoplasmic reticulum aminopeptidase 1, DDX5 - dead (asp-glu-ala-asp) box helicase 5, GSTP1 - glutathione s-transferase pi 1, B9D2 - b9 protein domain 2, ABLIM1 - actin binding lim protein 1, PVRL3 - poliovirus receptor-related 3, PSAP - prosaposin, C…
GO:0050794	regulation of cellular process	0.000255	0.0364	1.13	1072	437	546	251	[PCGF5 - polycomb group ring finger 5, A2M - alpha-2-macroglobulin, DNAJB2 - dnaj (hsp40) homolog, subfamily b, member 2, BNIP3 - bcl2/adenovirus e1b 19kda interacting protein 3, DNAJA1 - dnaj (hsp40) homolog, subfamily a, member 1, HSF2 - heat shock transcription factor 2, ZNF414 - zinc finger protein 414, AADAC - arylacetamide deacetylase, ABCA1 - atp-binding cassette, sub-family a (abc1), memb…
GO:0043410	positive regulation of MAPK cascade	0.00031	0.0431	1.84	1072	16	546	15	[CCL19 - chemokine (c-c motif) ligand 19, SORBS3 - sorbin and sh3 domain containing 3, TGFB2 - transforming growth factor, beta 2, CXCR4 - chemokine (c-x-c motif) receptor 4, C1QTNF1 - c1q and tumor necrosis factor related protein 1, TGFB1 - transforming growth factor, beta 1, INSR - insulin receptor, CDH2 - cadherin 2, type 1, n-cadherin (neuronal), IGFBP3 - insulin-like growth factor binding pr…
GO:0002697	regulation of immune effector process	0.00031	0.0419	1.84	1072	16	546	15	[MR1 - major histocompatibility complex, class i-related, A2M - alpha-2-macroglobulin, CCL19 - chemokine (c-c motif) ligand 19, TGFB2 - transforming growth factor, beta 2, TGFB1 - transforming growth factor, beta 1, HLA-E - major histocompatibility complex, class i, e, CFB - complement factor b, PROS1 - protein s (alpha), ARF1 - adp-ribosylation factor 1, B2M - beta-2-microglobulin, C3 - compleme…
GO:0019216	regulation of lipid metabolic process	0.00031	0.0408	1.84	1072	16	546	15	[CCL19 - chemokine (c-c motif) ligand 19, CPT1A - carnitine palmitoyltransferase 1a (liver), TGFB1 - transforming growth factor, beta 1, AADAC - arylacetamide deacetylase, PSAP - prosaposin, ATP1A1 - atpase, na+/k+ transporting, alpha 1 polypeptide, ACSL6 - acyl-coa synthetase long-chain family member 6, NR3C1 - nuclear receptor subfamily 3, group c, member 1 (glucocorticoid receptor), APOA4 - ap…
GO:0044087	regulation of cellular component biogenesis	0.000325	0.0417	1.66	1072	26	546	22	[ASIC2 - acid-sensing (proton-gated) ion channel 2, SORBS3 - sorbin and sh3 domain containing 3, CCL19 - chemokine (c-c motif) ligand 19, DNAJB2 - dnaj (hsp40) homolog, subfamily b, member 2, IRF8 - interferon regulatory factor 8, TGFB1 - transforming growth factor, beta 1, CBLN1 - cerebellin 1 precursor, NUDT16 - nudix (nucleoside diphosphate linked moiety x)-type motif 16, KISS1R - kiss1 recept…
GO:0006811	ion transport	0.00035	0.0439	1.43	1072	59	546	43	[CHRNE - cholinergic receptor, nicotinic, epsilon (muscle), SCN2A - sodium channel, voltage-gated, type ii, alpha subunit, TF - transferrin, ATP1A1 - atpase, na+/k+ transporting, alpha 1 polypeptide, ATP1A2 - atpase, na+/k+ transporting, alpha 2 polypeptide, SLC25A28 - solute carrier family 25 (mitochondrial iron transporter), member 28, ABCA1 - atp-binding cassette, sub-family a (abc1), member 1…
GO:0031327	negative regulation of cellular biosynthetic process	0.000437	0.0533	1.47	1072	48	546	36	[HES5 - hairy and enhancer of split 5 (drosophila), DDX5 - dead (asp-glu-ala-asp) box helicase 5, CRY1 - cryptochrome 1 (photolyase-like), JUN - jun proto-oncogene, ATP1A1 - atpase, na+/k+ transporting, alpha 1 polypeptide, APLP1 - amyloid beta (a4) precursor-like protein 1, FLCN - folliculin, MECP2 - methyl cpg binding protein 2 (rett syndrome), TLE4 - transducin-like enhancer of split 4 (e(sp1)…
GO:0010629	negative regulation of gene expression	0.000503	0.06	1.48	1072	45	546	34	[HES5 - hairy and enhancer of split 5 (drosophila), DDX5 - dead (asp-glu-ala-asp) box helicase 5, TDRKH - tudor and kh domain containing, JUN - jun proto-oncogene, CRY1 - cryptochrome 1 (photolyase-like), SLIT2 - slit homolog 2 (drosophila), FLCN - folliculin, MECP2 - methyl cpg binding protein 2 (rett syndrome), CTGF - connective tissue growth factor, TLE4 - transducin-like enhancer of split 4 (…
GO:0015711	organic anion transport	0.000517	0.0602	1.7	1072	22	546	19	[PLIN2 - perilipin 2, SLC4A5 - solute carrier family 4 (sodium bicarbonate cotransporter), member 5, CPT1A - carnitine palmitoyltransferase 1a (liver), SLC7A11 - solute carrier family 7 (anionic amino acid transporter light chain, xc- system), member 11, KISS1R - kiss1 receptor, ACSL6 - acyl-coa synthetase long-chain family member 6, SLC1A3 - solute carrier family 1 (glial high affinity glutamate…
GO:0000122	negative regulation of transcription from RNA polymerase II promoter	0.000556	0.0633	1.61	1072	28	546	23	[HES5 - hairy and enhancer of split 5 (drosophila), USP2 - ubiquitin specific peptidase 2, SORBS3 - sorbin and sh3 domain containing 3, DDX5 - dead (asp-glu-ala-asp) box helicase 5, IRF8 - interferon regulatory factor 8, SKIL - ski-like oncogene, TGFB1 - transforming growth factor, beta 1, CRY1 - cryptochrome 1 (photolyase-like), PER1 - period circadian clock 1, FLCN - folliculin, MECP2 - methyl …
GO:0009890	negative regulation of biosynthetic process	0.00057	0.0635	1.45	1072	50	546	37	[HES5 - hairy and enhancer of split 5 (drosophila), GSTP1 - glutathione s-transferase pi 1, DDX5 - dead (asp-glu-ala-asp) box helicase 5, JUN - jun proto-oncogene, CRY1 - cryptochrome 1 (photolyase-like), ATP1A1 - atpase, na+/k+ transporting, alpha 1 polypeptide, APLP1 - amyloid beta (a4) precursor-like protein 1, FLCN - folliculin, MECP2 - methyl cpg binding protein 2 (rett syndrome), TLE4 - tra…
GO:0050776	regulation of immune response	0.000652	0.071	1.51	1072	39	546	30	[MR1 - major histocompatibility complex, class i-related, A2M - alpha-2-macroglobulin, RNF31 - ring finger protein 31, ERAP1 - endoplasmic reticulum aminopeptidase 1, USP18 - ubiquitin specific peptidase 18, HLA-E - major histocompatibility complex, class i, e, JUN - jun proto-oncogene, STAT2 - signal transducer and activator of transcription 2, 113kda, PROS1 - protein s (alpha), B2M - beta-2-mic…
GO:0065008	regulation of biological quality	0.000738	0.0787	1.22	1072	179	546	111	[A2M - alpha-2-macroglobulin, BNIP3 - bcl2/adenovirus e1b 19kda interacting protein 3, ERAP1 - endoplasmic reticulum aminopeptidase 1, PSAP - prosaposin, ABCA1 - atp-binding cassette, sub-family a (abc1), member 1, APOA4 - apolipoprotein a-iv, OS9 - osteosarcoma amplified 9, endoplasmic reticulum lectin, LDLR - low density lipoprotein receptor, CPA3 - carboxypeptidase a3 (mast cell), FLNA - filam…
GO:0051253	negative regulation of RNA metabolic process	0.000771	0.0805	1.47	1072	44	546	33	[HES5 - hairy and enhancer of split 5 (drosophila), DDX5 - dead (asp-glu-ala-asp) box helicase 5, JUN - jun proto-oncogene, CRY1 - cryptochrome 1 (photolyase-like), NUDT16 - nudix (nucleoside diphosphate linked moiety x)-type motif 16, FLCN - folliculin, MECP2 - methyl cpg binding protein 2 (rett syndrome), TLE4 - transducin-like enhancer of split 4 (e(sp1) homolog, drosophila), CBX7 - chromobox …
GO:0045892	negative regulation of transcription, DNA-templated	0.000889	0.0909	1.48	1072	41	546	31	[HES5 - hairy and enhancer of split 5 (drosophila), DDX5 - dead (asp-glu-ala-asp) box helicase 5, CRY1 - cryptochrome 1 (photolyase-like), JUN - jun proto-oncogene, FLCN - folliculin, MECP2 - methyl cpg binding protein 2 (rett syndrome), TLE4 - transducin-like enhancer of split 4 (e(sp1) homolog, drosophila), CBX7 - chromobox homolog 7, NFIL3 - nuclear factor, interleukin 3 regulated, NR2F1 - nuc…
GO:0045597	positive regulation of cell differentiation	0.00092	0.0922	1.6	1072	27	546	22	[CCL19 - chemokine (c-c motif) ligand 19, TGFB2 - transforming growth factor, beta 2, SKIL - ski-like oncogene, KMT2E - lysine (k)-specific methyltransferase 2e, CXCR4 - chemokine (c-x-c motif) receptor 4, TGFB1 - transforming growth factor, beta 1, JUN - jun proto-oncogene, JUND - jun d proto-oncogene, CDH2 - cadherin 2, type 1, n-cadherin (neuronal), NUMB - numb homolog (drosophila), SLIT2 - sl…
GO:0006820	anion transport	0.000935	0.0918	1.64	1072	24	546	20	[PLIN2 - perilipin 2, SLC4A5 - solute carrier family 4 (sodium bicarbonate cotransporter), member 5, CPT1A - carnitine palmitoyltransferase 1a (liver), P2RY4 - pyrimidinergic receptor p2y, g-protein coupled, 4, SLC7A11 - solute carrier family 7 (anionic amino acid transporter light chain, xc- system), member 11, KISS1R - kiss1 receptor, ACSL6 - acyl-coa synthetase long-chain family member 6, SLC1…
