# Supplementary material for: Plasticity for axolotl lens regeneration is associated with age‐related changes in gene expression
Source: Regeneration (Oxf). 2014 Oct 12;1(3):47–57. doi: 10.1002/reg2.25 (PMC4895297; doi:10.1002/reg2.25)
Supplement: Supplementary file 4 — Table S4. List of primers used for qPCR. [file REG2-1-47-s004.xlsx]

## Sheet: Sheet1
Gene	Forward Primer 5' - 3'	Reverse primer 5' - 3'	Annealing Temp	Extra step at 81.5oC	Expected band	Contig from SalSite
EYA2	CACATTGGTCCATCAACACC	CCCGTGAGTAAGGAGTGAAA	54	No	188bp	contig315936
MPO	ATCATGGTCTTCCGGGTTAC	TTTCCAATGATGCAAGCCAG	53	No	223bp	contig203772
SLC6A13	TGGCATGGACAATCTGCTAT	AGAAGATTTGGGTTCCAGCA	54	No	222bp	contig208861
SLC6A20	AGCCATCTGCTATGTCTACG	AGACTTATGATGACCAGCGG	54	Yes	126bp	contig319185
CD74	GAATCTGAACGAGCTGAGGA	GCTGCTGTGATGAAAGATCC	53	Yes	153bp	contig322526
CTSG	TGATCTCCACAAGTACGAGC	TACTTGTTGATAGTGGCGGG	54	Yes	144bp	contig230681
LECT1	AAAGCCAAAGGCAGAAAAGG	CGTCCTCACCTTCTGATTGA	54	No	207bp	contig315981
HBD	GATGTGTGTGTATCCCTGGT	GCCATGTAAATTCGGTCTGC	54	No	146bp	FT9N62301C3FOB
HBG1	AAAGACAGATCCACGACCTC	ATTTGAACACCTTAGCCCCA	54	No	186bp	FUMMWP202GTWCF
EEF1A1	AACATCGTGGTCATCGGCCAT	GGAGGTGCCAGTGATCATGTT	60	No	~300bp	-
